# Supplementary material for: Magnesium in subaqueous speleothems as a potential palaeotemperature proxy
Source: Nat Commun. 2020 Oct 6;11:5027. doi: 10.1038/s41467-020-18083-7 (PMC7538886; doi:10.1038/s41467-020-18083-7)
Supplement: Supplementary file 4 — Supplementary Data 1 [file 41467_2020_18083_MOESM4_ESM.xlsx]

## Sheet: Caption
U-Th data for CD3-1 and Laghetto Basso pool water. Results from rows with black text were reported in Drysdale et al.16 but corrected using the latest decay constants17. Results from rows with grey text are from additional samples collected in the same sequence as those shown in black but reported here for the first time. Results from rows with green text were sampled for this study using a 1-mm …
Table footnotes:
1. All ratios are activity ratios determined following Hellstrom18.
2. Ages are in ka before time of analysis, calculated using the decay constants of Cheng et al.17
3. Corrected ages are calculated using equation 1 of Hellstrom17 using an initial (230Th/232Th) of 14 ± 9 determined from U-Th of Laghetto Basso pool-water samples (shown in blue).
4. Initial (234U/238U) is calculated using the corrected age.
5. Uncertainties are 2 s.e.m. for measured ratios, and 2 s.d. confidence limits for (Monte-Carlo) calculated ages.
6. Grey-shaded samples with italicised text are treated as outliers and excluded from the final age model shown in Supplementary Figure 1.

## Sheet: Table of data
Sample IDa	Lab numberb	Mass (g)	238U (ng/g)	Sample depth (mm)	100% sampling error (±mm)	230Th/238Uc measured	230Th/238U 2SE	234U/238Uc measured	234U/238U 2SE	Uncorr. age (ka)	95% age error	232Th/238Uc measured	232Th/238U 2SE	230Th/232Th	Corr. aged (ka)	95% age error	234U/238Ue initial	234U/238U initial 95% error
CD3-2000	UMD120912-340	0.00316	1227.22	0.3885	1	0.0196149	0.000889264	0.658439	0.000904326	3.3042	0.154733	0.000156177	1.84157e-06	125.594	2.94024	0.279529	0.655543	0.000951919
CD3-2001	UMD120723-244	0.002	1033.98	1.1655	1	0.0317769	0.00129015	0.66525	0.00612384	5.36253	0.23145	0.000180907	3.25783e-06	175.653	4.94454	0.353328	0.660593	0.00625857
CD3-2002	UMD120723-301	0.0018	1273.35	1.9425	1	0.0443475	0.00100263	0.665599	0.00274126	7.55236	0.180598	0.000118474	7.37069e-06	374.322	7.27887	0.253631	0.658643	0.00282667
CD3-1	UMA01903 Dec-2007	0.0035	1167.7	2	0.75	0.0587616	0.00109194	0.668896	0.00229596	10.0738	0.193235	0.000311089	3.98766e-06	188.89	10.0014	0.2172	0.659494	0.00241494
CD3-2003	UMD120723-306	0.0021	1129.95	2.7195	1	0.0769019	0.00158481	0.666722	0.00331978	13.5007	0.31056	9.83061e-05	3.43821e-06	782.27	13.2725	0.345698	0.653992	0.00353765
CD3-2004	UMD120723-403	0.0024	1111.96	3.4965	1	0.0824774	0.00132808	0.675978	0.00373789	14.3399	0.260134	0.000375806	3.96539e-06	219.468	13.4763	0.617252	0.663439	0.00393113
CD3-2005	UMD120723-407	0.0024	1034.38	4.2735	1	0.141522	0.00146935	0.682088	0.00215333	25.8406	0.331267	0.000377821	7.07798e-06	374.575	24.9648	0.667841	0.658904	0.00256151
CD3-2006	UMD120723-415	0.0022	1252.65	5.0505	1	0.1658	0.00164688	0.692358	0.00245632	30.5079	0.373015	0.00108744	5.73e-06	152.469	27.9721	1.7046	0.667148	0.00325909
CD3-2007	UMD120723-418	0.0031	1003.77	5.8275	1	0.238999	0.00226284	0.701085	0.00305019	47.0622	0.655127	0.000487369	1.60431e-05	490.387	45.9285	0.9952	0.659775	0.00385842
CD3-2008	UMD120723-422	0.0023	1008.9	6.6045	1	0.251565	0.00308446	0.705644	0.00272638	49.8659	0.857424	0.000323486	8.12617e-06	777.671	49.1179	0.973531	0.661811	0.00346848
CD3-2009	UMD120723-429	0.0025	1026.08	7.3815	1	0.280026	0.00202361	0.713446	0.00262705	56.6154	0.632256	0.000195526	7.75797e-06	1432.16	56.1577	0.701168	0.664201	0.00338136
CD3-2010	UMD120723-433	0.0021	899.329	8.1585	1	0.312366	0.00270982	0.72027	0.00280572	64.9937	0.899374	0.000650308	1.93373e-05	480.336	63.4897	1.31898	0.665421	0.00391625
CD3-2011	UMD120723-448	0.0027	792.157	8.9355	1	0.356784	0.00294685	0.726909	0.00309101	77.9763	1.14645	0.000750272	9.68171e-06	475.54	76.2215	1.61671	0.661375	0.0046515
CD3-2012	UMD120723-500	0.0021	997.033	9.7125	1	0.357755	0.00389638	0.730871	0.00295198	77.5512	1.42213	0.000208109	8.56848e-06	1719.08	77.0687	1.44511	0.665556	0.00442194
CD3-2013	UMD120723-517	0.00245	1250.32	10.4895	1	0.36112	0.00367386	0.737119	0.00218682	77.4879	1.2849	5.37756e-05	4.29109e-06	6715.33	77.3735	1.28855	0.672939	0.00330503
CD3-2014	UMD120723-525	0.003	1335.14	11.2665	1	0.367196	0.00245356	0.736317	0.00332852	79.6821	1.05897	8.39944e-05	1.96218e-06	4371.68	79.4863	1.05947	0.669993	0.00479272
CD3-2015	UMD120723-539	0.0033	1237.39	12.2378	1	0.372364	0.00301218	0.738317	0.00284893	81.0558	1.16591	9.46215e-05	3.36403e-06	3935.3	80.845	1.16137	0.671236	0.00410832
CD3-2016	UMD120725-208	0.0027	1140.56	13.0148	1	0.377038	0.00187473	0.733965	0.00263085	83.5325	0.870871	0.000181805	4.41664e-06	2073.86	83.1205	0.909141	0.663668	0.00388341
CD3-2017	UMD120725-213	0.0027	1160.16	13.7918	1	0.385271	0.00321711	0.735122	0.0028898	86.27	1.3274	0.000180463	5.35284e-06	2134.91	85.8475	1.34231	0.662497	0.00443926
CD3-2018	UMD120725-214	0.0022	1270.81	14.5687	1	0.393529	0.00417127	0.734553	0.00259025	89.4164	1.68698	0.000137885	5.79641e-06	2854.04	89.0947	1.703	0.658749	0.00425869
CD3-2019	UMD120725-220	0.0026	1467.81	15.3458	1	0.39634	0.00202901	0.73199	0.00294304	91.1069	1.04684	9.49309e-05	4.61518e-06	4175.03	90.8809	1.04765	0.653641	0.00453131
CD3-2021	UMD120725-242	0.0024	1718.22	16.8998	1	0.431478	0.00327909	0.736462	0.0023109	104.331	1.6106	5.4535e-05	3.43931e-06	7911.94	104.199	1.60558	0.646412	0.0040648
CD3-2022	UMD120725-248	0.0027	1465.87	17.6768	1	0.422484	0.00247139	0.738404	0.00255311	99.9218	1.2769	0.000260235	5.37035e-06	1623.47	99.3137	1.33645	0.653767	0.00432625
CD3-2023	UMD120725-257	0.0024	1440.17	18.4537	1	0.440149	0.00336221	0.742911	0.00277619	106.135	1.74249	0.000687465	9.11904e-06	640.25	104.509	2.02208	0.654694	0.00491241
CD3-2024	UMD120725-259	0.0027	1486.01	19.2308	1	0.450313	0.00296923	0.749352	0.00278225	108.609	1.61521	0.000154948	3.92919e-06	2906.22	108.255	1.62936	0.659865	0.00485157
CD3-2025	UMD120725-304	0.0025	1369.42	20.0078	1	0.470018	0.00247805	0.754008	0.00264798	116.173	1.51759	0.000143885	2.30418e-06	3266.61	115.842	1.51538	0.658887	0.00461704
CD3-2026	UMD120725-309	0.0023	1143.25	20.7847	1	0.481962	0.00378319	0.763906	0.0046174	118.337	2.49649	8.48232e-05	4.34545e-06	5681.96	118.16	2.50649	0.670389	0.00820064
CD3-2027	UMD120725-412	0.0025	1097.39	21.5617	1	0.484269	0.00435007	0.759445	0.00238505	121.167	2.39357	6.76825e-05	4.94374e-06	7155.01	120.998	2.37542	0.661505	0.00478821
CD3-2028	UMD120725-426	0.002	1196.63	22.3388	1	0.490549	0.00312379	0.762593	0.00256354	123.026	1.88605	9.05974e-05	4.40243e-06	5414.6	122.836	1.87238	0.664198	0.00490081
CD3-2029	UMD120725-430	0.0024	1330.33	23.1158	1	0.497467	0.00463274	0.764159	0.00268852	126.002	2.66612	7.81807e-05	3.86963e-06	6363.05	125.816	2.6476	0.663675	0.0054501
CD3-2030	UMD120725-437	0.0026	1299.32	23.8927	1	0.502264	0.00312471	0.765565	0.0029524	127.934	2.08121	0.00025726	5.54398e-06	1952.36	127.336	2.14755	0.664241	0.00578417
CD3-2035	UMD120725-520	0.0031	1360.2	23.9	1	0.500897	0.00238449	0.762858	0.0028656	128.33	1.79676	0.000472545	8.69445e-06	1060	127.242	1.95371	0.660444	0.0055364
CD3-2.01	UMA02038 Mar-2008	0.0068	1150.16	24	0.75	0.493898	0.00201018	0.760796	0.00172008	125.195	1.1376	7.52563e-05	3.81515e-06	6562.88	125.173	1.27746	0.658767	0.00327533
CD3-2031	UMD120725-438	0.0026	1204.7	24.6698	1	0.52762	0.00416628	0.775318	0.00256507	137.497	2.73749	0.0010138	2.27143e-05	520.436	135.164	3.07613	0.670921	0.0055655
CD3-2035	UMD120725-520	0.0031	1360.2	24.6698	1	0.535624	0.00253896	0.771911	0.0026853	144.014	2.11288	0.000630531	1.02141e-05	849.481	142.543	2.33315	0.658947	0.0056891
CD3-2032	UMD120725-440	0.0024	1310.35	25.4468	1	0.546627	0.00394917	0.784242	0.0027514	144.238	2.78824	0.00305913	6.19089e-05	178.687	137.157	5.38788	0.682196	0.00711055
CD3-2037	UMD120725-549	0.00205	1170.37	25.4468	1	0.579247	0.00367649	0.787229	0.00331563	164.268	3.59052	0.000350321	6.06627e-06	1653.47	163.464	3.60531	0.662417	0.00781064
CD3-2033	UMD120725-443	0.0024	1024.41	26.2238	1	0.583438	0.00412119	0.792024	0.00289896	164.039	3.60772	0.000441248	7.92601e-06	1322.24	163.026	3.61682	0.670487	0.00700589
CD3-2038	UMD120730-512	0.0016	1213.06	26.2238	1	0.600451	0.00401131	0.793989	0.00344965	175.876	4.284	0.000356084	8.85414e-06	1686.26	175.034	4.29236	0.662441	0.00866013
CD3-2039	UMD120730-531	0.0019	1440.95	27	1	0.59223	0.00283525	0.776957	0.00671663	183.339	6.81208	0.000278108	6.73736e-06	2129.5	182.641	6.7262	0.626549	0.0179156
CD3-2034	UMD120725-504	0.0021	1104.44	27.0008	1	0.594366	0.0038495	0.792734	0.00289616	171.933	3.75297	0.000318141	4.20905e-06	1868.25	171.186	3.76225	0.663941	0.00732793
CD3-2040	UMD120730-542	0.0018	1560.53	28	1	0.602444	0.00380898	0.797366	0.00277908	174.721	3.78337	9.84182e-05	5.46637e-06	6121.27	174.497	3.71608	0.668504	0.00708681
CD3-2	UMA01875 Dec-2007	0.0031	1338.75	28	0.75	0.554262	0.00266834	0.786465	0.00191645	147.349	1.77223	0.000499553	8.15739e-06	1109.52	147.197	1.97349	0.676102	0.00414743
CD3-2041	UMD120912-341	0.00191	1206.78	29	1	0.612388	0.00796155	0.804015	0.00368821	177.72	7.2123	0.000160987	6.22502e-06	3803.96	177.347	7.25465	0.676622	0.0106652
CD3-2042	UMD120912-342	0.00199	983.215	30	1	0.631485	0.00615922	0.807182	0.0020618	191.693	6.20741	0.000237247	5.11042e-06	2661.72	191.142	6.29622	0.669336	0.00780758
CD3-2043	UMD120912-343	0.00226	903.907	31	1	0.639485	0.00642784	0.804	0.00203936	203.094	7.28083	0.000186843	9.69611e-06	3422.59	202.628	7.2804	0.652751	0.0088844
CD3-2044	UMD120912-344	0.00249	1125.9	32	1	0.63825	0.0081265	0.809211	0.00307721	196.225	8.57192	6.39603e-05	7.67861e-06	9978.85	196.126	8.67175	0.668069	0.01128
CD3-2045	UMD120912-345	0.00208	1115.3	33	1	0.651141	0.00386638	0.809547	0.00242516	209.459	5.28646	0.000112187	1.00923e-05	5804.09	209.182	5.26422	0.656232	0.00831429
CD3-2046	UMD120912-346	0.00193	1158.25	34	1	0.649915	0.00641736	0.815296	0.00357238	201.638	7.64183	0.000132194	7.95555e-06	4916.38	201.293	7.60819	0.673993	0.01156
CD3-2047	UMD120912-347	0.0021	1237.26	35	1	0.658137	0.0056188	0.821091	0.00129388	203.788	5.99788	0.000389761	7.63874e-06	1688.57	202.94	6.00327	0.682779	0.00632511
CD3-2048	UMD120912-348	0.00233	1228.99	36	1	0.670702	0.0166331	0.814409	0.0048746	227.932	24.1551	9.26386e-05	7.31165e-06	7239.98	227.891	24.0545	0.646649	0.0285325
CD3-2049	UMD120912-349	0.00219	1292.79	37	1	0.664793	0.0117211	0.819026	0.00260651	213.744	13.965	0.000218705	2.05053e-05	3039.69	213.211	14.0917	0.66952	0.0150439
CD3-2050	UMD120912-350	0.00219	1307.82	38	1	0.669078	0.00609958	0.819851	0.00285369	217.522	8.20826	0.000272844	2.71819e-06	2452.23	216.883	8.19164	0.667761	0.0111568
CD3-2051	UMD120912-351	0.0019	1242.94	39	1	0.682073	0.0119076	0.817251	0.00403295	239.315	19.5136	0.000557501	4.50601e-05	1223.45	237.979	19.288	0.6423	0.0233067
CD3-2052	UMD120912-352	0.00239	1309.05	40	1	0.68153	0.00522042	0.823645	0.002489	228.055	7.84769	0.00044115	6.57566e-06	1544.89	226.953	7.90889	0.665303	0.0106158
CD3-3	UMA01886 Dec-2007	0.003	970.659	40	0.75	0.681314	0.00642973	0.824319	0.00298826	226.149	8.58942	0.000258081	1.12079e-05	2639.92	226.187	9.22265	0.666561	0.0124708
CD3-227	UMD110811-445	0.006	551.286	40.97	0.32	0.685726	0.00372608	0.826083	0.00195236	229.918	5.85551	9.70268e-05	2.29029e-06	7067.39	229.682	5.76865	0.667476	0.00808674
CD3-2053	UMD120912-353	0.00191	1175.7	41	1	0.688547	0.006989	0.829953	0.0014076	228.003	9.33344	0.000399003	7.22134e-06	1725.67	227.058	9.38245	0.677324	0.00945391
CD3-226	UMD110811-440	0.0143	553.37	41.43	0.63	0.687795	0.00301668	0.828883	0.00170172	228.585	4.68226	8.8342e-05	9.72734e-07	7785.59	228.348	4.66109	0.674062	0.00658431
CD3-225	UMD110811-435	0.0141	558.414	41.89	0.63	0.694385	0.00294974	0.830195	0.00180873	235.606	4.98382	9.25359e-05	1.0341e-06	7503.95	235.392	5.04048	0.670054	0.00729294
CD3-2054	UMD120912-354	0.0019	1067.81	42	1	0.701012	0.00764579	0.832585	0.0016479	241.358	11.6699	5.53993e-05	6.31734e-06	12653.8	241.243	11.6552	0.669242	0.0120107
CD3-224	UMD110811-429	0.015	563.605	42.39	0.65	0.694627	0.0033608	0.832957	0.00168221	231.561	5.22396	0.000107312	1.13307e-06	6473	231.339	5.22984	0.679166	0.00693164
CD3-223	UMD110811-428	0.0157	547.857	42.92	0.66	0.699532	0.0037022	0.833159	0.00206887	238.067	6.33125	5.95261e-05	7.7819e-07	11751.7	237.957	6.28971	0.673493	0.00874917
CD3-2055	UMD120912-355	0.00221	1118.28	43	1	0.699273	0.00516406	0.832402	0.00234143	239.153	8.53786	0.000101934	6.97744e-06	6860.06	238.922	8.57382	0.671062	0.0108185
CD3-222	UMD110811-423	0.0165	571.483	43.45	0.66	0.69813	0.00309292	0.833098	0.00172692	236.224	5.12276	0.000100919	6.50532e-07	6917.73	236.012	5.17969	0.675115	0.00709614
CD3-221	UMD110811-413	0.015	573.887	43.96	0.65	0.703175	0.00361518	0.835124	0.00167476	240.344	5.98727	7.40487e-05	6.93391e-07	9496.12	240.122	5.92697	0.675251	0.00762269
CD3-2056	UMD120912-201	0.00198	1082.68	44	1	0.709935	0.00423286	0.840247	0.00294052	241.753	7.79398	0.000101186	7.93766e-06	7016.11	241.487	7.93873	0.68406	0.0116107
CD3-220	UMD110811-408	0.0131	556.819	44.45	0.64	0.709799	0.00329568	0.835461	0.0017626	249.779	6.27746	0.00016987	7.80104e-07	4178.49	249.405	6.31391	0.667421	0.00846164
CD3-219	UMD110811-406	0.0128	523.64	44.93	0.64	0.715529	0.00339392	0.840037	0.0018306	250.662	6.38663	0.00015812	8.28386e-07	4525.22	250.326	6.42361	0.675674	0.00838731
CD3-2057	UMD120912-206	0.00208	1243.73	45	1	0.717419	0.00388476	0.841779	0.00212824	250.399	7.3098	0.000100521	9.79443e-06	7137	250.138	7.30399	0.679524	0.00958716
CD3.4	UMA01897 Dec-2007	0.0032	937.616	45	0.75	0.720554	0.00484457	0.842959	0.00361597	252.67	9.31748	0.000311453	1.40622e-05	2313.52	252.783	10.4714	0.678574	0.015493
CD3-218	UMD110811-402	0.01325	515.486	45.44	0.65	0.729708	0.00375125	0.843786	0.00214675	267.724	8.61337	0.000184836	1.01105e-06	3947.86	267.274	8.585	0.667858	0.0111098
CD3-217	UMD110811-328	0.0145	670.796	45.95	0.65	0.73007	0.00344878	0.843488	0.0019389	269.157	7.91747	0.000145454	8.80496e-07	5019.24	268.806	7.83308	0.665797	0.0102175
CD3-2058	UMD120920-255	0.00214	1211.23	46	1	0.729756	0.0066235	0.842443	0.00206765	271.305	14.1057	0.000117529	5.17483e-06	6209.14	270.926	14.2238	0.661413	0.0158638
CD3-216	UMD110811-312	0.0135	598.372	46.46	0.65	0.732073	0.00438493	0.84518	0.00213885	269.213	9.77369	0.000117622	1.07051e-06	6223.95	268.939	9.80586	0.669335	0.0119961
CD3-215	UMD110809-546	0.014	991.729	46.97	0.65	0.740753	0.00183973	0.848304	0.000885772	279.18	4.42719	0.000209261	7.5289e-07	3539.85	278.704	4.46244	0.666896	0.00548223
CD3-2059	UMD120920-259	0.00159	1300.8	47	1	0.740424	0.00719501	0.850112	0.00421085	274.394	17.605	0.000189344	8.26177e-06	3910.47	273.943	17.9322	0.675021	0.0229485
CD3-214	UMD110809-545	0.014	989.443	47.48	0.65	0.741684	0.00246299	0.849174	0.00113189	278.813	5.92818	0.000258585	1.36978e-06	2868.23	278.24	5.97968	0.669288	0.00700497
CD3-213	UMD110809-543	0.013	1066.29	47.98	0.65	0.744968	0.00184646	0.85201	0.00118497	278.723	4.79494	0.000204329	1.15186e-06	3645.92	278.2	4.77499	0.675489	0.00634262
CD3-2060	UMD120920-304	0.00176	1493.53	48	1	0.743948	0.00671137	0.851974	0.00382797	276.713	16.5885	0.000776665	1.43326e-05	957.875	275.08	16.5758	0.678169	0.0209516
CD3-212	UMD110809-541	0.014	1055.48	48.49	0.65	0.748559	0.001899	0.853095	0.00104661	283.536	4.91908	0.000181111	5.29885e-07	4133.16	283.104	4.92707	0.673403	0.00602844
CD3-2061	UMD120920-305	0.00132	1888.29	49	1	0.749273	0.00766173	0.853216	0.00305909	285.251	19.1533	0.000539336	8.52652e-06	1389.25	283.954	19.4798	0.672779	0.0219492
CD3-211	UMD110809-540	0.016	1041.58	49	0.65	0.747529	0.00165738	0.853418	0.00117968	280.385	4.70374	0.00057285	1.66469e-06	1304.93	279.096	4.77642	0.677741	0.00638642
CD3-210	UMD110809-538	0.015	966.713	49.5	0.65	0.74961	0.00171169	0.854776	0.00123407	281.275	4.71664	0.000152944	1.01408e-06	4901.2	280.942	4.72703	0.679138	0.00631115
CD3-2062	UMD120920-308	0.00132	1750.85	50	1	0.747225	0.00361424	0.854231	0.00304833	277.952	10.4563	3.87242e-05	5.59751e-06	19296.1	277.77	10.4472	0.680655	0.0147644
CD3-209	UMD110809-537	0.016	956.63	50.01	0.65	0.751842	0.0014111	0.854315	0.00105579	287.429	4.39393	9.91195e-05	7.59313e-07	7585.21	287.212	4.39658	0.67229	0.00600412
CD3-208	UMD110809-536	0.014	976.192	50.51	0.65	0.751551	0.00197099	0.853199	0.00110513	290.054	5.61168	4.37821e-05	8.98691e-07	17165.7	289.968	5.65623	0.667213	0.00702552
CD3-2063	UMD120920-418	0.00177	1418.69	51	1	0.754694	0.00622156	0.854622	0.00246888	293.665	16.8238	8.39721e-05	9.29738e-06	8987.45	293.466	16.9223	0.667016	0.0191701
CD3-207	UMD110809-532	0.015	1007.62	51.02	0.65	0.752964	0.00169197	0.855335	0.00137798	287.425	5.43681	6.35024e-05	8.79026e-07	11857.3	287.253	5.4172	0.674499	0.00755371
CD3-206	UMD110809-530	0.014	1055.33	51.53	0.65	0.755569	0.00169723	0.855613	0.00108973	292.584	5.14754	0.000114276	1.15621e-06	6611.8	292.315	5.12263	0.670495	0.00662101
CD3-2064	UMD120920-419	0.00105	1787.68	52	1	0.764104	0.00885563	0.863018	0.00225587	291.941	21.7083	8.02325e-05	1.2063e-05	9523.62	291.83	22.0632	0.687612	0.0217324
CD3-205	UMD110809-529	0.0156	1042.16	52.03	0.65	0.758581	0.00288775	0.856444	0.000897695	297.549	7.77074	0.000156626	4.40732e-07	4843.25	297.202	7.73727	0.667775	0.00822255
CD3-204	UMD110809-527	0.01557	1044.17	52.53	0.65	0.759262	0.00205846	0.860049	0.00180384	288.786	6.86089	0.000157697	7.88524e-07	4814.68	288.43	6.9198	0.684013	0.00958357
CD3-2065	UMD120920-422	0.0005	3904.48	53	1	0.767335	0.00630644	0.865536	0.0022624	292.02	15.8518	0.00013759	9.96319e-06	5576.96	291.837	15.9621	0.693394	0.0167072
CD3-203	UMD110809-524	0.01318	952.443	53.03	0.65	0.765134	0.00157911	0.859629	0.00151417	304.13	6.5198	0.000127309	1.24599e-06	6010.05	303.868	6.54422	0.669004	0.00911564
CD3-202	UMD110809-523	0.01635	906.91	53.53	0.65	0.765724	0.00207001	0.8602	0.00188111	303.79	8.33072	0.000123142	7.63131e-07	6218.23	303.452	8.21927	0.670843	0.0113418
CD3-2066	UMD120920-435	0.00214	1182.76	54	1	0.775584	0.00515455	0.864354	0.00255886	317.17	18.4568	4.76967e-05	6.99225e-06	16260.8	317.029	18.5686	0.668116	0.0214837
CD3-201	UMD110809-519	0.00909	931.952	54.03	0.65	0.769612	0.00270697	0.863494	0.00180415	303.343	9.11058	0.00010972	6.77298e-07	7014.32	303.095	9.17024	0.678903	0.0115259
CD3-200	UMD110809-515	0.0272	973.324	54.53	0.65	0.771116	0.00295535	0.861297	0.0012484	315.113	9.87691	6.48876e-05	6.93498e-07	11883.9	314.853	9.9763	0.662709	0.0111442
CD3-2067	UMD120920-451	0.00159	1720.91	55	1	0.771749	0.0062069	0.864697	0.00318888	305.362	19.6606	4.95189e-05	6.51469e-06	15584.9	305.269	19.7908	0.679606	0.0229923
CD3 2068	UMD120920-452	0.00176	1481.31	56	1	0.786419	0.00413419	0.867212	0.00329759	341.971	23.0807	0.00022296	5.45269e-06	3527.18	341.199	22.9445	0.651905	0.0296392
CD3-2069	UMD120920-500	0.00132	1925.01	57	1	0.779303	0.00582676	0.866186	0.00387218	321.929	24.0761	0.000114873	6.47991e-06	6784.05	321.668	24.2672	0.667982	0.0301473
CD3-2070	UMD120920-517	0.00132	2446.89	58	1	0.782496	0.00503246	0.869365	0.00316678	319.155	19.4833	5.87583e-05	7.21475e-06	13317.2	319.214	19.5786	0.678297	0.0235322
CD3-2074	UMD121002-209	0.0014	1071.59	58	1	0.778898	0.00562312	0.871187	0.00431131	303.311	19.6502	0.000109983	1.55816e-05	7082.01	303.202	19.7545	0.696645	0.0251747
CD3-2071	UMD120920-521	0.00177	1417.34	59	1	0.790106	0.00737493	0.877803	0.00238837	311.174	21.6379	5.77128e-05	7.30589e-06	13690.3	310.981	21.7553	0.705922	0.0210448
CD3-2075	UMD121002-210	0.0016	1153.94	59	1	0.770834	0.00639674	0.871078	0.00342889	284.943	15.9495	0.00014851	1.92946e-05	5190.46	284.53	15.9669	0.71215	0.018496
CD3 2072	UMD120920-542	0.00105	2082.88	60	1	0.804581	0.00644216	0.874596	0.00378501	384.135	66.0301	9.53281e-05	6.79286e-06	8440.13	383.912	77.7588	0.627731	0.0666398
CD3-2076	UMD121002-228	0.0018	1146.4	60	1	0.787977	0.00622911	0.8761	0.00537915	311.418	25.0641	8.33789e-05	9.42179e-06	9450.55	311.312	24.953	0.701422	0.0318826
CD3-2077	UMD121002-235	0.002	1097.14	61	1	0.794313	0.00769904	0.876646	0.00277957	328.143	27.7773	9.06923e-05	1.08226e-05	8758.33	328.081	27.9649	0.688243	0.0285286
CD3-2078	UMD121002-249	0.0023	1132.88	62	1	0.794792	0.00564502	0.875448	0.00391131	334.726	26.2652	6.7478e-05	7.68381e-06	11778.5	334.713	26.4821	0.679174	0.0318657
CD3-2079	UMD121002-270	0.0018	1260.9	63	1	0.803321	0.00510354	0.874215	0.00438825	379.459	45.8264	5.47888e-05	9.00977e-06	14662.1	379.453	46.0128	0.631817	0.0599806
CD3.5	UMA01889 Dec-2007	0.003	1348.62	63	0.75	0.796857	0.00377595	0.880149	0.00248863	320.612	12.8943	0.000333346	1.15201e-05	2390.48	320.743	14.7166	0.702649	0.0172352
CD3-2080	UMD121002-271	0.002	1316.97	64	1	0.795142	0.00529392	0.87705	0.00260589	328.678	20.2574	0.000114127	5.18112e-06	6967.17	328.393	20.6268	0.689077	0.0224259
CD3-2081	UMD121002-303	0.001	2278.93	65	1	0.802166	0.00830882	0.875543	0.00267766	364.798	249.694	0.000113408	1.242e-05	7073.28	364.892	45.5799	0.650531	0.0500228
CD3-2082	UMD121002-307	0.0023	1988.33	66	1	0.797455	0.00425397	0.878269	0.0030337	331.042	19.188	0.000129668	6.58346e-06	6149.96	330.682	18.8783	0.690401	0.0222254
CD3-2083	UMD121002-312	0.0025	1795.56	67	1	0.806298	0.00600301	0.879041	0.00256401	361.881	32.1993	0.00011883	4.70097e-06	6785.3	361.362	31.6456	0.664118	0.0343753
CD3-2084	UMD121002-403	0.0024	1632.74	68	1	0.803231	0.00517572	0.873474	0.00342706	383.734	42.5569	0.000243625	8.407e-06	3297	383.6	41.8899	0.62557	0.0524955
CD3-2085	UMD121002-408	0.0026	1696.1	69	1	0.801735	0.00484309	0.880983	0.00281705	333.546	20.1726	0.000216115	8.60965e-06	3709.76	333.097	20.2815	0.69521	0.0225358
CD3-2086	UMD121002-417	0.00146	1736.18	70	1	0.814534	0.00683918	0.882046	0.00420143	383.073	496.93	0.000204159	1.30927e-05	3989.7	385.299	54.6959	0.648527	0.0659776
CD3-2088	UMD121002-430	0.00189	1426.5	72	1	0.82126	0.00719387	0.892713	0.00459039	351.175	37.0843	0.000229256	1.68287e-05	3582.29	350.699	36.6701	0.71081	0.0396075
CD3-2089	UMD121002-440	0.002	1408.81	73	1	0.823336	0.00475088	0.890154	0.0027953	372.984	30.0561	9.5106e-05	1.65296e-05	8657.03	372.876	30.1954	0.685116	0.0327601
Water analyses
Laghetto Alto 1	UMD150611-208	1	9.4058	n.a.	n.a.	0.00196775	0.000236925	0.677677	0.00182273	0.32236	0.0321541	0.000331034	4.81909e-06	5.94426	-0.423059	0.484374	0.678074	0.00185683
Laghetto Alto 2	UMD150611-219	1.42	7.87734	n.a.	n.a.	0.0022664	0.00026851	0.668865	0.00217413	0.375732	0.0491896	0.00138257	1.85161e-05	1.63927	-2.81678	2.07004	0.671511	0.00293872
Laghetto Basso 1	UMD150611-224	1.09	8.71381	n.a.	n.a.	0.00192483	0.000272167	0.651491	0.00154427	0.318853	0.050557	0.000123632	2.66682e-06	15.5691	0.027537	0.194337	0.651467	0.00151221
Laghetto Basso 2	UMD150611-228	1.02	11.1216	n.a.	n.a.	0.00149764	0.000242947	0.652663	0.00163577	0.250941	0.0334535	0.000121725	2.49438e-06	12.3036	-0.0361396	0.188315	0.652729	0.00160648
