# Supplementary material for: Magnesium in subaqueous speleothems as a potential palaeotemperature proxy
Source: Nat Commun. 2020 Oct 6;11:5027. doi: 10.1038/s41467-020-18083-7 (PMC7538886; doi:10.1038/s41467-020-18083-7)
Supplement: Supplementary file 5 — Supplementary Data 2 [file 41467_2020_18083_MOESM5_ESM.xlsx]

## Sheet: Figure 2
Raw data on original depth scale (Fig. 2A-D)					Resampled at 5 kyr intervals (Fig. 2F)
CD3-1 depth (mm)	CD3-1 U-Th age (ka)	CD3-1 Mg (ppm)	CD3-1 d18O	CD3-1 d13C	CD3-1 U-Th age (ka)	CD3-1 Mg (ppm)	CD3-1 d18O	CD3-1 d13C
0.5	3.6	13404	-4.57	-0.55	2.5	13408	-4.56	-0.61
1.5	6.5	13291	-4.72	1.01	7.5	13061	-4.61	1.1
2.5	11.3	11375	-4.01	3.25	12.5	11472	-4	3.05
3.5	15	10068	-3.14	4.04	17.5	10262	-3.26	3.96
4.5	25.6	10148	-3.07	4.35	22.5	10090	-3.08	4.28
5.5	38.8	9734	-3.1	4.13	27.5	9799	-3.11	4.14
6.5	49	9902	-3.52	3.6	32.5	9786	-3.23	3.97
7.5	56.9	9828	-3.46	3.33	37.5	9841	-3.37	3.79
8.5	68	9203	-3.05	3.84	42.5	9889	-3.49	3.63
9.5	76.4	10357	-3.43	1.83	47.5	9875	-3.5	3.5
10.5	77.8	10690	-3.91	0.84	52.5	9845	-3.47	3.39
11.5	79.7	11396	-4.12	0.37	57.5	9637	-3.33	3.49
12.5	81.8	11388	-4.52	0.35	62.5	9559	-3.18	3.27
13.5	84.8	11338	-4.59	0.95	67.5	10793	-3.85	0.96
14.5	88.5	10764	-4.01	1.17	72.5	11387	-4.43	0.39
15.5	91.8	11108	-4.02	-0.84	77.5	11363	-4.56	0.65
16.5	98.7	11440	-4.03	-1.25	82.5	11180	-4.42	0.97
17.5	101.6	11409	-4.52	-0.74	87.5	11147	-4.02	-0.59
18.5	105.1	11127	-4.64	0.38	92.5	11392	-4.42	-0.76
19.5	111.3	11264	-4.2	0.81	97.5	11227	-4.6	-0.02
20.5	117.1	11620	-3.98	-0.15	102.5	11271	-4.31	0.53
21.5	120.6	11733	-4	-0.51	107.5	11693	-4	-0.33
22.5	123.6	13018	-4.35	-1.47	112.5	12605	-4.26	-1.18
23.5	126.1	12280	-4.66	-1.46	117.5	12499	-4.61	-1.41
24.5	133.9	12987	-4.95	-0.65	122.5	12740	-4.93	-0.58
25.5	151.8	11803	-5.23	1.28	127.5	11690	-5.06	1.33
26.5	165.7	9940	-4.21	3.34	132.5	9989	-4.21	3.2
27.5	172.6	8695	-3.31	4.07	137.5	8903	-3.48	3.97
28.5	176.5	9151	-3.77	3.95	142.5	9073	-3.66	3.95
29.5	184.7	8960	-3.29	3.78	147.5	9009	-3.38	3.8
30.5	193.9	9418	-3.46	3.61	152.5	9162	-3.36	3.71
31.5	198.8	9375	-4.43	3.18	157.5	9373	-3.48	3.61
32.5	202.2	9305	-3.27	2.4	162.5	9398	-3.92	3.41
33.5	204.6	9492	-4.19	1.49	167.5	9369	-4.22	3.11
34.5	205.9	10822	-3.74	0.59	172.5	9335	-3.51	2.38
35.5	209.2	11688	-4.85	-0.4	177.5	9558	-3.99	1.59
36.5	213.7	10659	-4.3	0.19	182.5	10771	-3.96	0.56
37.5	216.9	10390	-4.15	-0.5	187.5	11284	-4.57	-0.12
38.5	221.5	10581	-4.28	-1.19	192.5	10475	-4.2	-0.47
39.5	225.4	10696	-3.89	-0.11	197.5	10585	-4.2	-0.94
40.5	228	9642	-4.65	2.45	202.5	10520	-4.04	0.2
41.5	231.4	10096	-4.32	2.38	207.5	9793	-4.54	2.18
42.5	235.2	10141	-3.7	0.77	212.5	9942	-4.43	2.4
43.5	239.1	11692	-4.37	0.06	217.5	10111	-4.11	1.84
44.5	248.1	11415	-4.89	2.23	222.5	10381	-3.85	0.77
45.5	261.4	9218	-3.68	3.25	227.5	11520	-4.34	0.3
46.5	271.5	9744	-3.7	3.15	232.5	11548	-4.64	1.19
47.5	277.2	9474	-3.71	3.3	237.5	11283	-4.78	2.18
48.5	280.1	9382	-3.36	3.42	242.5	10308	-4.28	2.74
49.5	282.8	10096	-3.47	2.36	247.5	9410	-3.76	3.18
50.5	287.5	10518	-4.04	-0.15	252.5	9625	-3.7	3.18
51.5	291.5	11034	-4.41	-0.63	257.5	9562	-3.7	3.25
52.5	295.5	10848	-4.43	1.4	262.5	9434	-3.56	3.35
53.5	302.2	9817	-3.99	0.73	267.5	9536	-3.39	3.19
54.5	307	10517	-4.01	-0.65	272.5	10097	-3.54	2.08
55.5	309.7	11418	-4.51	-1.53	277.5	10518	-4.01	0.12
56.5	312	11866	-5.01	-1.3	282.5	10934	-4.35	-0.39
57.5	314.2	11202	-4.19	-0.53	287.5	10809	-4.39	0.95
58.5	316.3	11659	-4.62	-2.71	292.5	10039	-4.06	0.71
59.5	318.9	12216	-4.79	-2.65	297.5	10356	-4.01	-0.32
60.5	321.5	12442	-5	-1.58	302.5	10999	-4.28	-1.12
61.5	323.8	12776	-5.21	-0.97	307.5	11550	-4.66	-1.46
62.5	325.9	10756	-5.2	1.75	312.5	11780	-4.91	-1.25
63.5	328.6	9970	-4.68	3.17	317.5	11508	-4.57	-0.88
64.5	332	9662	-4.25	3.21	322.5	11509	-4.44	-1.48
65.5	334.8	8989	-3.66	3.51	327.5	12372	-5.11	-0.95
66.5	337.8	9314	-3.53	3.32	332.5	10851	-5.09	1.7
67.5	340.6	9885	-3.73	3.57	337.5	9730	-4.37	3.21
68.5	343.1	10165	-3.37	3.18	342.5	9183	-3.64	3.41
					347.5	9864	-3.6	3.42

## Sheet: Figure 3
Age (ka)	Mg (ppm)	CD3-1 d18O	CD3-1 d13C	MD01-2443/4 SST (deg.C)	MD01-24443/4 Planktic d18O
2.5	13408	-4.56	-0.61	17.61	0.61
7.5	13061	-4.61	1.1	18.15	0.54
12.5	11472	-4	3.05	15.77	1.42
17.5	10262	-3.26	3.96	13.11	2.37
22.5	10090	-3.08	4.28	13	2.27
27.5	9799	-3.11	4.14	13.42	2.32
32.5	9786	-3.23	3.97	13.99	2
37.5	9841	-3.37	3.79	13.31	2.02
42.5	9889	-3.49	3.63	14.12	1.89
47.5	9875	-3.5	3.5	14.24	1.83
52.5	9845	-3.47	3.39	15.11	1.51
57.5	9637	-3.33	3.49	14.89	1.77
62.5	9559	-3.18	3.27	12.24	2.41
67.5	10793	-3.85	0.96	13.61	2.3
72.5	11387	-4.43	0.39	16.26	1.39
77.5	11363	-4.56	0.65	15.74	1.38
82.5	11180	-4.42	0.97	16.94	1.31
87.5	11147	-4.02	-0.59	14.87	1.55
92.5	11392	-4.42	-0.76	17.37	0.98
97.5	11227	-4.6	-0.02	18.11	0.97
102.5	11271	-4.31	0.53	17.62	1.02
107.5	11693	-4	-0.33	16.59	1.23
112.5	12605	-4.26	-1.18	17.17	0.96
117.5	12499	-4.61	-1.41	18.37	0.78
122.5	12740	-4.93	-0.58	19.97	0.39
127.5	11690	-5.06	1.33	19.55	0.23
132.5	9989	-4.21	3.2	12.93	1.66
137.5	8903	-3.48	3.97	13.79	2.07
142.5	9073	-3.66	3.95	14.71	2.12
147.5	9009	-3.38	3.8	13.31	2.71
152.5	9162	-3.36	3.71	10.57	2.63
157.5	9373	-3.48	3.61	10.92	2.62
162.5	9398	-3.92	3.41	14.45	2.28
167.5	9369	-4.22	3.11	14.84	1.76
172.5	9335	-3.51	2.38	13.5	2.08
177.5	9558	-3.99	1.59	14	1.93
182.5	10771	-3.96	0.56	14.78	1.81
187.5	11284	-4.57	-0.12	16.39	1.43
192.5	10475	-4.2	-0.47	15.95	1.55
197.5	10585	-4.2	-0.94	17.97	0.99
202.5	10520	-4.04	0.2	17.33	1.24
207.5	9793	-4.54	2.18	18.58	0.68
212.5	9942	-4.43	2.4	19.09	0.73
217.5	10111	-4.11	1.84	15.66	1.53
222.5	10381	-3.85	0.77	15.18	2.01
227.5	11520	-4.34	0.3	17.15	1.43
232.5	11548	-4.64	1.19	18.55	1.17
237.5	11283	-4.78	2.18	18.85	0.79
242.5	10308	-4.28	2.74	17.79	1.11
247.5	9410	-3.76	3.18	13.84	2
252.5	9625	-3.7	3.18	13.89	1.93
257.5	9562	-3.7	3.25	14.59	1.91
262.5	9434	-3.56	3.35	13.99	2.06
267.5	9536	-3.39	3.19	8.22	2.58
272.5	10097	-3.54	2.08	10.97	2.19
277.5	10518	-4.01	0.12	15.06	1.66
282.5	10934	-4.35	-0.39	16.36	1.39
287.5	10809	-4.39	0.95	16.9	1.13
292.5	10039	-4.06	0.71	14.21	1.58
297.5	10356	-4.01	-0.32	15.19	1.64
302.5	10999	-4.28	-1.12	16.26	1.28
307.5	11550	-4.66	-1.46	16.34	1.43
312.5	11780	-4.91	-1.25	16.08	1.3
317.5	11508	-4.57	-0.88	16.96	1.27
322.5	11509	-4.44	-1.48	17.34	1.41
327.5	12372	-5.11	-0.95	18.85	0.78
332.5	10851	-5.09	1.7	19.93	0.67
337.5	9730	-4.37	3.21	12.41	2.01
342.5	9183	-3.64	3.41	8.06	2.63
347.5	9864	-3.6	3.42	11.4	2.41

## Sheet: Figure 4
CD3-1 SHRIMP-SI Distance (mm)	CD3-1 d18O raw	CD3-1 d18O 3-pt smooth	CD3-1 LA-ICP-MS Distance (mm)	CD3-1 Mg raw (ppm)	CD3-1 Mg 3-pt smooth (ppm)
0.0246357	-4.25		0.0246357	13387
0.0739072	-4.55	-4.77	0.0739072	13265	13266
0.123179	-5.2	-5.08	0.123179	13163	13245
0.17245	-5.86	-5.26	0.17245	13246	13272
0.221722	-5.04	-5.2	0.221722	13261	13353
0.270993	-4.91	-5.07	0.270993	13613	13450
0.320264	-4.85	-5.04	0.320264	13440	13524
0.369536	-5.46	-5.04	0.369536	13629	13568
0.418807	-4.87	-4.96	0.418807	13608	13565
0.468079	-4.69	-4.86	0.468079	13634	13485
0.51735	-4.74	-4.87	0.51735	13274	13319
0.566622	-5.13	-4.97	0.566622	13178	13100
0.615893	-4.9	-5.07	0.615893	12831	12903
0.665165	-5.51	-5.1	0.665165	12461	12802
0.714436	-4.76	-5.07	0.714436	13094	12782
0.763708	-5.19	-5.03	0.763708	12713	12775
0.812979	-4.81	-5.08	0.812979	12590	12798
0.86225	-5.12	-5.27	0.86225	12880	12902
0.911522	-5.62	-5.55	0.911522	13184	13012
0.960793	-6.22	-5.76	0.960793	13251	13013
1.01006	-5.48	-5.81	1.01006	12661	12930
1.05934	-6.06	-5.76	1.05934	12892	12873
1.10861	-5.6	-5.66	1.10861	12885	12869
1.15788	-5.44	-5.56	1.15788	12859	12852
1.20715	-5.57	-5.46	1.20715	13003	12774
1.25642	-5.41	-5.32	1.25642	12395	12676
1.30569	-5.11	-5.19	1.30569	12632	12637
1.35497	-4.8	-5.19	1.35497	12665	12666
1.40424	-5.33	-5.35	1.40424	12779	12704
1.45351	-6.03	-5.49	1.45351	12680	12732
1.50278	-5.38	-5.47	1.50278	12708	12773
1.55205	-5.17	-5.36	1.60132	12891	12819
1.60132	-5.35	-5.32	1.65059	12957	12829
1.65059	-5.3	-5.34	1.69987	12642	12804
1.69987	-5.38	-5.4	1.74914	12879	12771
1.74914	-5.52	-5.49	1.79841	12699	12712
1.79841	-5.46	-5.57	1.84768	12800	12588
1.84768	-5.93	-5.63	1.89695	12215	12424
1.89695	-5.38	-5.64	1.94622	12309	12288
1.94622	-5.8	-5.66	1.99549	12167	12197
1.99549	-5.58	-5.66	2.04477	12140	12088
2.04477	-5.94	-5.55	2.09404	12162	11868
2.09404	-5.17	-5.34	2.14331	11452	11498
2.14331	-5.02	-5.15	2.19258	11135	11060
2.19258	-4.84	-5.1	2.24185	10288	10678
2.24185	-5.52	-5.13	2.29112	10632	10356
2.29112	-4.93	-5.13	2.34039	10148	10006
2.34039	-5.19	-5.08	2.43894	9340	9650
2.38967	-4.97	-5.04	2.48821	9282	9421
2.43894	-5.04	-5.02	2.53748	9298	9353
2.48821	-4.83	-5.07	2.58675	9472	9313
2.53748	-5.36	-5.21	2.63602	9381	9147
2.58675	-5.18	-5.32	2.68529	8854	8848
2.63602	-6.08	-5.26	2.73457	8243	8579
2.68529	-4.45	-4.97	2.78384	8338	8482
2.73457	-4.86	-4.58	2.83311	8657	8515
2.78384	-4.18	-4.19	2.88238	8614	8572
2.83311	-3.6	-3.85	2.93165	8387	8645
2.88238	-3.46	-3.67	2.98092	8918	8756
2.93165	-3.84	-3.58	3.03019	8899	8865
2.98092	-3.43	-3.5	3.07947	8889	8923
3.03019	-3.33	-3.44	3.12874	9082	8915
3.07947	-3.35	-3.46	3.17801	8855	8884
3.12874	-3.63	-3.55	3.22728	8522	8944
3.17801	-3.66	-3.63	3.27655	9340	9174
3.22728	-3.83	-3.65	3.32582	9163	9454
3.27655	-3.37	-3.65	3.37509	10677	9519
3.32582	-3.83	-3.64	3.42437	8766	9287
3.37509	-3.68	-3.57	3.47364	8926	9001
3.42437	-3.42	-3.46	3.52291	8596	8919
3.47364	-3.13	-3.41	3.57218	9109	9058
3.52291	-3.48	-3.45	3.62145	9243	9277
3.57218	-3.75	-3.52	3.67072	9636	9378
3.62145	-3.44	-3.56	3.71999	9806	9205
3.67072	-3.36	-3.68	3.76927	8348	8823
3.71999		-3.87	3.81854	8404	8459
3.76927	-4.03	-3.99	3.86781	8277	8266
3.81854	-4.44	-4	3.91708	7817	8281
3.86781	-3.63	-4.03	3.96635	8565	8493
3.91708	-4.01	-4.19	4.01562	8859	8820
3.96635	-4.07	-4.42	4.0649	9058	9128
4.01562	-4.41	-4.57	4.11417	9721	9254
4.0649	-4.89	-4.55	4.16344	9469	9102
4.11417	-4.69	-4.43	4.21271	8303	8831
4.16344	-4.27	-4.3	4.26198	8423	8743
4.21271	-4.21	-4.17	4.31125	9012	8906
4.26198	-4.46	-4.03	4.36052	9259	9129
4.31125	-3.87	-3.99	4.4098	9300	9254
4.36052	-3.65	-4.11	4.45907	9401	9255
4.4098	-4.03	-4.17	4.50834	9154	9186
4.45907	-4.86	-4.05	4.55761	8945	9123
4.50834	-3.96	-3.91	4.60688	9245	9091
4.55761	-3.36	-3.91	4.65615	9077	9074
4.60688	-4.12	-3.95	4.70542	8816	9080
4.65615	-4.16	-3.98	4.7547	9390	9092
4.70542	-3.78	-4.16	4.80397	9119	9064
4.7547	-3.7	-4.46	4.85324	8682	9037
4.80397	-4.5	-4.54	4.90251	9251	9055
4.85324	-5.83	-4.29	4.95178	9179	9060
4.90251	-3.67	-4.07	5.00105	8926	9006
4.95178	-3.5	-4.2	5.05032	8900	8928
5.00105	-4.36	-4.51	5.0996	9001	8871
5.05032	-4.11	-4.59	5.14887	8513	8889
5.0996	-5.99	-4.28	5.19814	9105	9036
5.14887	-3.84	-3.82	5.24741	9172	9277
5.19814	-3.59	-3.48	5.29668	9702	9472
5.24741	-3.57	-3.28	5.34595	9828	9488
5.29668	-3.03	-3.19	5.39522	9164	9350
5.34595	-3.32	-3.21	5.4445	9062	9225
5.39522	-2.92	-3.3	5.49377	9195	9231
5.4445	-3.35	-3.36	5.54304	9239	9342
5.49377	-3.63	-3.36	5.59231	9681	9462
5.54304	-3.31	-3.36	5.64158	9454
5.59231	-3.02	-3.37
5.64158	-3.89

## Sheet: Figure 5
CCSS-18 Age (ka)	CD3-1 d18O 3-pt smooth	CCSS-18 Age (ka)	CD3-1 Mg 3-pt smooth (ppm)	CCSS-18 age (ka)	MD01-2444 planktic d18O	CCSS-18 age (ka)	MD01-2444 SST (deg. C)
125.484		125.481		124.836	0.51	124.836	20.5
125.594	-4.77	125.59	13266	125.017	0.08	125.378	20.6
125.704	-5.08	125.7	13245	125.197	0.23	125.919	20.76
125.814	-5.26	125.809	13272	125.378	0.17	126.25	20.56
125.954	-5.2	125.951	13353	125.558	0.11	126.475	20.63
126.095	-5.07	126.1	13450	125.739	-0.1	126.7	20.72
126.236	-5.04	126.239	13524	125.919	0.05	126.92	20.72
126.377	-5.04	126.381	13568	126.1	0.01	127.14	20.4
126.517	-4.96	126.521	13565	126.175	0.1	127.36	20.59
126.658	-4.86	126.66	13485	126.25	-0.03	127.58	20.28
126.843	-4.87	126.839	13319	126.325	0.09	127.8	20.39
127.027	-4.97	127.031	13100	126.4	0.36	128.02	20.45
127.212	-5.07	127.21	12903	126.475	0.07	128.24	19.71
127.423	-5.1	127.419	12802	126.55	-0.06	128.46	19.28
127.635	-5.07	127.638	12782	126.625	0.19	128.68	18.55
127.847	-5.03	127.85	12775	126.7	-0.18	128.9	20.1
127.904	-5.08	127.9	12798	126.773	0.32	129.242	19.82
127.961	-5.27	127.96	12902	126.847	0.04	129.584	13.91
128.017	-5.55	128.021	13012	126.92	-0.11	129.926	14.3
128.074	-5.76	128.07	13013	126.993	-0.05	130.268	13.61
128.13	-5.81	128.13	12930	127.067	-0.05	130.61	13.79
128.167	-5.76	128.17	12873	127.14	-0.01	130.952
128.203	-5.66	128.2	12869	127.213	0.08	131.294	13.47
128.24	-5.56	128.24	12852	127.287	-0.04	131.636	12.46
128.277	-5.46	128.28	12774	127.36	-0.17	132.008	15.15
128.313	-5.32	128.31	12676	127.433	-0.01	132.395	10.98
128.35	-5.19	128.35	12637	127.507	-0.04	132.782	11.18
128.353	-5.19	128.35	12666	127.58	0.1	133.168	10.95
128.357	-5.35	128.36	12704	127.653	0.11	133.555	12.46
128.36	-5.49	128.361	12732	127.727	0.11	133.942	13.85
128.465	-5.47	128.47	12773	127.8	0.05	134.316	13.99
128.57	-5.36	128.64	12819	127.873	0.09	134.665	12.93
128.638	-5.32	128.71	12829	127.947	0.08	135.013	12.27
128.706	-5.34	128.77	12804	128.02	-0.06	135.361	11.67
128.773	-5.4	128.84	12771	128.093	-0.3	135.71	11.15
128.841	-5.49	128.909	12712	128.167	0.15	136.058	11.32
128.909	-5.57	128.99	12588	128.24	0.08	136.406	13.71
128.992	-5.63	129.07	12424	128.313	-0.07	136.755	14.33
129.07	-5.64	129.12	12288	128.387	0.41	137.103	14.61
129.122	-5.66	129.179	12197	128.46	0.38	137.452	14.48
129.18	-5.66	129.26	12088	128.533	0.44	137.8	14.52
129.263	-5.55	129.32	11868	128.607	0.35	138.2	14.65
129.317	-5.34	129.419	11498	128.68	0.6	138.6	14.34
129.415	-5.15	129.542	11060	128.753	0.93	139	14.54
129.542	-5.1	129.801	10678	128.827	0.67	139.134	14.54
129.796	-5.13	130.229	10356	128.9	0.13	139.414	15.19
130.233	-5.13	130.409	10006	129.014	0.36	139.694	15.18
130.411	-5.08	130.67	9650	129.128	0.97	139.974	14.74
130.541	-5.04	130.809	9421	129.242	0.47	140.254	14.62
130.671	-5.02	130.968	9353	129.356	0.98	140.534	14.28
130.81	-5.07	131.131	9313	129.47	0.97	140.814	13.62
130.97	-5.21	131.33	9147	129.584	0.92	141.094	15.08
131.126	-5.32	131.668	8848	129.698	0.88	141.374	15.06
131.33	-5.26	132.201	8579	129.926	1.02
131.674	-4.97	132.363	8482	130.04	0.94
132.203	-4.58	133.098	8515	130.154	0.91
132.363	-4.19	133.794	8572	130.268	0.96
133.101	-3.85	134.621	8645	130.382	0.82
133.798	-3.67	134.79	8756	130.496	1.02
134.618	-3.58	134.949	8865	130.61	0.93
134.787	-3.5	135.049	8923	130.724	0.97
134.945	-3.44	135.202	8915	130.838	0.81
135.05	-3.46	135.45	8884	130.952	0.95
135.2	-3.55	135.758	8944	131.066	1.02
135.45	-3.63	135.911	9174	131.18	0.73
135.758	-3.65	136.071	9454	131.294	1.17
135.915	-3.65	136.23	9519	131.408	0.97
136.072	-3.64	136.329	9287	131.522	1.2
136.229	-3.57	136.481	9001	131.636	1.31
136.326	-3.46	136.56	8919	131.75	0.98
136.478	-3.41	136.64	9058	132.008	1.16
136.556	-3.45	136.749	9277	132.137	1.5
136.637	-3.52	136.991	9378	132.266	1.57
136.754	-3.56	137.23	9205	132.395	1.81
136.989	-3.68	137.29	8823	132.524	1.9
137.226	-3.87	137.532	8459	132.911	1.91
137.292	-3.99	137.7	8266	133.297	2.3
137.53	-4	137.75	8281	133.555	2.13
137.702	-4.03	137.839	8493	133.684	2.01
137.753	-4.19	137.861	8820	133.942	1.81
137.837	-4.42	138.04	9128	134.071	2.33
137.861	-4.57	138.11	9254	134.2	2.24
138.043	-4.55	138.179	9102	134.316	2.26
138.114	-4.43	138.351	8831	134.432	2.42
138.184	-4.3	138.48	8743	134.548	2.53
138.346	-4.17	138.728	8906	134.665	2.56
138.477	-4.03	138.954	9129	134.781	2.59
138.731	-3.99	139.331	9254	134.897	2.46
138.946	-4.11	139.54	9255	135.013	2.74
139.33	-4.17	139.947	9186	135.129	2.52
139.541	-4.05	140.362	9123	135.245	2.57
139.951	-3.91	140.59	9091	135.361	2.63
140.362	-3.91	140.819	9074	135.477	2.5
140.585	-3.95	141.048	9080	135.594	2.7
140.817	-3.98	141.423	9092	135.71	2.71
141.049	-4.16	141.88	9064	135.826	2.7
141.42	-4.46	142.139	9037	135.942	2.65
141.883	-4.54	142.402	9055	136.058	2.79
142.139	-4.29	142.571	9060	136.406	2.72
142.404	-4.07	142.72	9006	136.755	2.05
142.568	-4.2	142.879	8928	137.103	1.9
142.718	-4.51	143.001	8871	137.452	1.92
142.876	-4.59	143.12	8889	137.8	1.78
142.997	-4.28	143.24	9036	138.2	1.2
143.123	-3.82	143.369	9277	138.6	1.74
143.242	-3.48	143.49	9472	139	2.07
143.368	-3.28	143.56	9488	139.134	1.69
143.494	-3.19	143.6	9350	139.414	1.7
143.561	-3.21	143.788	9225	139.694	1.92
143.602	-3.3	143.991	9231	139.974	1.9
143.792	-3.36	144.18	9342	140.254	2.17
143.987	-3.36	144.379	9462	140.814	2.52
144.18	-3.36	144.572		141.094	2.75
144.375	-3.37			141.374	2.21
144.569

## Sheet: Supplementary Figure 1
Age-depth points	Sample ID	Sample depth (mm)	100% sampling error (±mm)	Corr. age (ka)	95% age error		Age model	CD3-1 depth (mm)	CD3-1 Age (ka)	-2s (kyr)	+2s (kyr)
	CD3-2000	0.3885	1	2.94024	0.279529			0.107365	2.67235	2.67235	2.07504
	CD3-2001	1.1655	1	4.94454	0.353328			0.256984	3.03124	3.03124	2.09442
	CD3-2002	1.9425	1	7.27887	0.253631			0.406603	3.41721	3.41721	1.97369
	CD3-1	2	0.75	10.0014	0.2172			0.556222	3.77632	3.77632	1.93049
	CD3-2003	2.7195	1	13.2725	0.345698			0.705841	4.07442	4.07442	2.01873
	CD3-2004	3.4965	1	13.4763	0.617252			0.85546	4.42912	3.93996	2.1002
	CD3-2005	4.2735	1	24.9648	0.667841			1.00508	4.82031	2.20034	2.17719
	CD3-2006	5.0505	1	27.9721	1.7046			1.1547	5.3321	1.96283	2.15998
	CD3-2007	5.8275	1	45.9285	0.9952			1.30432	5.86414	2.0635	2.1899
	CD3-2008	6.6045	1	49.1179	0.973531			1.45394	6.36021	2.19541	2.49532
	CD3-2009	7.3815	1	56.1577	0.701168			1.60356	6.79497	2.23778	2.80342
	CD3-2010	8.1585	1	63.4897	1.31898			1.75318	7.34643	2.44295	2.94199
	CD3-2011	8.9355	1	76.2215	1.61671			1.90279	7.79737	2.10018	3.46609
	CD3-2012	9.7125	1	77.0687	1.44511			2.05241	8.47129	2.06111	3.85768
	CD3-2013	10.4895	1	77.3735	1.28855			2.20203	9.37512	2.48504	3.83603
	CD3-2014	11.2665	1	79.4863	1.05947			2.35165	10.1944	2.84793	3.20523
	CD3-2015	12.2378	1	80.845	1.16137			2.50127	11.2826	3.52699	2.3864
	CD3-2016	13.0148	1	83.1205	0.909141			2.65089	12.1384	3.86463	2.3559
	CD3-2017	13.7918	1	85.8475	1.34231			2.80051	13.0116	3.8281	2.59939
	CD3-2018	14.5687	1	89.0947	1.703			2.95013	13.2598	3.19036	3.71876
	CD3-2019	15.3458	1	90.8809	1.04765			3.09975	13.417	2.62461	5.01352
outlier age	CD3-2021	16.8998	1	104.199	1.60558			3.24937	13.5942	2.11696	6.48814
	CD3-2022	17.6768	1	99.3137	1.33645			3.39899	13.9162	1.76202	8.85432
	CD3-2023	18.4537	1	104.509	2.02208			3.54861	15.5919	2.9642	9.54058
	CD3-2024	19.2308	1	108.255	1.62936			3.69823	17.5198	4.53101	8.08466
	CD3-2025	20.0078	1	115.842	1.51538			3.84784	18.8481	5.70981	7.50818
	CD3-2026	20.7847	1	118.16	2.50649			3.99746	20.4709	7.09652	6.82498
	CD3-2027	21.5617	1	120.998	2.37542			4.14708	22.3255	8.75214	6.61139
	CD3-2028	22.3388	1	122.836	1.87238			4.2967	24.2082	10.1985	7.01248
	CD3-2029	23.1158	1	125.816	2.6476			4.44632	25.3738	7.64755	7.99911
	CD3-2030	23.8927	1	127.336	2.14755			4.59594	26.0937	6.57226	10.1226
	CD3-2035	23.9	1	127.242	1.95371			4.74556	26.8215	5.41833	12.3891
	CD3-2.01	24	0.75	125.173	1.27746			4.89518	27.7449	4.54728	12.8127
	CD3-2031	24.6698	1	135.164	3.07613			5.0448	29.3652	4.65189	14.7413
	CD3-2035	24.6698	1	142.543	2.33315			5.19442	32.0828	6.66558	14.2497
	CD3-2032	25.4468	1	137.157	5.38788			5.34404	35.4974	9.43905	11.3481
	CD3-2037	25.4468	1	163.464	3.60531			5.49366	38.6942	11.9367	8.83004
	CD3-2033	26.2238	1	163.026	3.61682			5.64327	41.2036	13.5536	7.07564
outlier age	CD3-2038	26.2238	1	175.034	4.29236			5.79289	43.3275	14.8588	5.73636
outlier age	CD3-2039	27	1	182.641	6.7262			5.94251	45.7978	13.3853	4.23486
	CD3-2034	27.0008	1	171.186	3.76225			6.09213	46.7863	10.8837	4.40128
	CD3-2040	28	1	174.497	3.71608			6.24175	47.4939	8.57626	4.92911
outlier age	CD3-2	28	0.75	147.197	1.97349			6.39137	48.3242	6.47229	5.11096
	CD3-2041	29	1	177.347	7.25465			6.54099	49.2065	4.82739	5.44241
	CD3-2042	30	1	191.142	6.29622			6.69061	50.3541	4.2034	5.72977
	CD3-2043	31	1	202.628	7.2804			6.84023	51.6278	4.47198	5.61629
	CD3-2044	32	1	196.126	8.67175			6.98985	52.8669	5.08431	5.89587
	CD3-2045	33	1	209.182	5.26422			7.13947	53.8062	5.57776	6.39291
	CD3-2046	34	1	201.293	7.60819			7.28909	54.9125	6.13818	6.95684
	CD3-2047	35	1	202.94	6.00327			7.43871	56.3203	6.24401	7.20028
	CD3-2048	36	1	227.891	24.0545			7.58832	57.6157	5.58142	7.83202
	CD3-2049	37	1	213.211	14.0917			7.73794	58.8794	5.17046	8.86167
	CD3-2050	38	1	216.883	8.19164			7.88756	60.3338	5.32127	9.22052
	CD3-2051	39	1	237.979	19.288			8.03718	62.0772	6.21181	9.7688
	CD3-2052	40	1	226.953	7.90889			8.1868	63.7063	6.41735	11.0004
	CD3-3	40	0.75	226.187	9.22265			8.33642	65.947	7.68729	10.1602
	CD3-227	40.97	0.32	229.682	5.76865			8.48604	67.9068	7.97283	8.45477
	CD3-2053	41	1	227.058	9.38245			8.63566	69.4039	8.26333	7.25145
	CD3-226	41.43	0.63	228.348	4.66109			8.78528	71.3302	8.82489	5.53016
	CD3-225	41.89	0.63	235.392	5.04048			8.9349	73.2433	9.03574	3.77419
	CD3-2054	42	1	241.243	11.6552			9.08452	75.2124	8.4596	2.00469
	CD3-224	42.39	0.65	231.339	5.22984			9.23414	75.8907	7.42402	1.48319
	CD3-223	42.92	0.66	237.957	6.28971			9.38375	76.2603	6.47227	1.28938
	CD3-2055	43	1	238.922	8.57382			9.53337	76.5013	5.45	1.21828
	CD3-222	43.45	0.66	236.012	5.17969			9.68299	76.7099	4.27242	1.16808
	CD3-221	43.96	0.65	240.122	5.92697			9.83261	76.9299	3.20268	1.13812
	CD3-2056	44	1	241.487	7.93873			9.98223	77.1266	2.2588	1.16761
	CD3-220	44.45	0.64	249.405	6.31391			10.1319	77.3179	1.65764	1.23545
	CD3-219	44.93	0.64	250.326	6.42361			10.2815	77.5066	1.3997	1.31455
	CD3-2057	45	1	250.138	7.30399			10.4311	77.7293	1.34492	1.36298
	CD3.4	45	0.75	252.783	10.4714			10.5807	77.9726	1.32806	1.38322
	CD3-218	45.44	0.65	267.274	8.585			10.7303	78.2313	1.37445	1.46308
	CD3-217	45.95	0.65	268.806	7.83308			10.8799	78.5408	1.46885	1.4871
	CD3-2058	46	1	270.926	14.2238			11.0296	78.8095	1.46302	1.48997
	CD3-216	46.46	0.65	268.939	9.80586			11.1792	79.1017	1.47632	1.50707
	CD3-215	46.97	0.65	278.704	4.46244			11.3288	79.3749	1.48589	1.60863
	CD3-2059	47	1	273.943	17.9322			11.4784	79.651	1.47865	1.6701
	CD3-214	47.48	0.65	278.24	5.97968			11.628	79.9165	1.52313	1.70362
	CD3-213	47.98	0.65	278.2	4.77499			11.7777	80.1846	1.48557	1.80914
	CD3-2060	48	1	275.08	16.5758			11.9273	80.4292	1.47876	1.83627
	CD3-212	48.49	0.65	283.104	4.92707			12.0769	80.7255	1.49172	1.87346
	CD3-2061	49	1	283.954	19.4798			12.2265	81.0455	1.42244	2.01953
	CD3-211	49	0.65	279.096	4.77642			12.3761	81.4544	1.57251	2.13656
	CD3-210	49.5	0.65	280.942	4.72703			12.5258	81.8952	1.76576	2.08346
	CD3-2062	50	1	277.77	10.4472			12.6754	82.286	1.83092	2.1145
	CD3-209	50.01	0.65	287.212	4.39658			12.825	82.6595	1.87394	2.19817
	CD3-208	50.51	0.65	289.968	5.65623			12.9746	83.0953	1.79678	2.3503
	CD3-2063	51	1	293.466	16.9223			13.1242	83.6099	1.95183	2.44724
	CD3-207	51.02	0.65	287.253	5.4172			13.2739	84.0354	2.04071	2.56343
	CD3-206	51.53	0.65	292.315	5.12263			13.4235	84.491	2.10307	2.70926
	CD3-2064	52	1	291.83	22.0632			13.5731	85.0079	2.3119	2.77225
	CD3-205	52.03	0.65	297.202	7.73727			13.7227	85.6053	2.53094	2.64673
	CD3-204	52.53	0.65	288.43	6.9198			13.8723	86.2114	2.70801	2.6762
	CD3-2065	53	1	291.837	15.9621			14.0219	86.7843	2.826	2.7043
	CD3-203	53.03	0.65	303.868	6.54422			14.1716	87.2916	2.92141	2.64143
	CD3-202	53.53	0.65	303.452	8.21927			14.3212	87.8178	2.90225	2.6245
	CD3-2066	54	1	317.029	18.5686			14.4708	88.4008	2.95274	2.3433
	CD3-201	54.03	0.65	303.095	9.17024			14.6204	88.992	2.89484	2.21171
	CD3-200	54.53	0.65	314.853	9.9763			14.77	89.4872	2.7697	2.52703
	CD3-2067	55	1	305.269	19.7908			14.9197	89.8706	2.61627	3.06541
outlier age	CD3 2068	56	1	341.199	22.9445			15.0693	90.2209	2.32497	3.88721
	CD3-2069	57	1	321.668	24.2672			15.2189	90.6204	2.24498	4.61546
	CD3-2070	58	1	319.214	19.5786			15.3685	91.1419	2.2746	5.16067
	CD3-2074	58	1	303.202	19.7545			15.5181	91.9311	2.66868	5.59208
	CD3-2071	59	1	310.981	21.7553			15.6678	92.881	3.16709	5.74036
outlier age	CD3-2075	59	1	284.53	15.9669			15.8174	93.8505	3.82863	6.15888
	CD3 2072	60	1	383.912	77.7588			15.967	94.9165	4.54226	5.79647
	CD3-2076	60	1	311.312	24.953			16.1166	95.951	5.12195	5.24836
	CD3-2077	61	1	328.081	27.9649			16.2662	97.0525	5.67368	4.53378
	CD3-2078	62	1	334.713	26.4821			16.4159	98.1327	5.6248	4.46394
outlier age	CD3-2079	63	1	379.453	46.0128			16.5655	99.2049	5.66278	3.98481
	CD3.5	63	0.75	320.743	14.7166			16.7151	100.152	5.77368	3.35506
	CD3-2080	64	1	328.393	20.6268			16.8647	100.717	5.48975	3.06565
	CD3-2081	65	1	364.892	45.5799			17.0143	100.953	4.77086	3.05679
	CD3-2082	66	1	330.682	18.8783			17.164	101.142	4.04321	3.05814
	CD3-2083	67	1	361.362	31.6456			17.3136	101.362	3.36071	3.09154
	CD3-2084	68	1	383.6	41.8899			17.4632	101.57	2.45744	3.05333
	CD3-2085	69	1	333.097	20.2815			17.6128	101.794	1.74438	3.13828
	CD3-2086	70	1	385.299	54.6959			17.7624	102.107	1.67188	3.08733
	CD3-2088	72	1	350.699	36.6701			17.912	102.602	1.82401	3.09776
	CD3-2089	73	1	372.876	30.1954			18.0617	103.243	2.32927	3.24319
								18.2113	103.773	2.73147	3.44831
								18.3609	104.426	2.99136	3.49176
								18.5105	105.173	3.38615	3.80323
								18.6601	105.941	3.47101	4.19345
								18.8098	106.584	3.47423	4.55062
								18.9594	107.341	3.71007	4.82648
								19.109	108.166	3.8211	5.29837
								19.2586	109.271	4.12722	5.41844
								19.4082	110.499	4.47169	5.30635
								19.5579	111.748	4.94877	4.81691
								19.7075	112.816	5.27013	4.23934
								19.8571	113.976	5.23911	3.60648
								20.0067	115.159	5.09394	2.97843
								20.1563	115.941	4.61176	2.82422
								20.306	116.482	3.98752	2.79981
								20.4556	116.973	3.39148	2.80634
								20.6052	117.455	2.84958	2.80894
								20.7548	118.018	2.58943	2.79519
								20.9044	118.589	2.64842	2.6665
								21.0541	119.112	2.82223	2.52256
								21.2037	119.615	2.77956	2.5589
								21.3533	120.112	2.74544	2.44109
								21.5029	120.617	2.73074	2.30853
								21.6525	121.089	2.67014	2.19978
								21.8021	121.536	2.52766	2.15813
								21.9518	121.964	2.40916	2.13687
								22.1014	122.379	2.39263	2.21166
								22.251	122.802	2.32368	2.20737
								22.4006	123.258	2.3617	2.32919
								22.5502	123.706	2.41475	2.28306
								22.6999	124.164	2.45121	2.19827
								22.8495	124.574	2.53439	2.07435
								22.9991	124.995	2.42542	1.90856
								23.1487	125.325	2.19508	1.96299
								23.2983	125.669	1.90459	2.09404
								23.448	125.973	1.78864	2.3455
								23.5976	126.25	1.65402	2.7135
								23.7472	126.561	1.58815	4.27876
								23.8968	126.987	1.78122	6.42215
								24.0464	127.643	2.05573	8.931
								24.1961	129.028	3.11283	10.0704
								24.3457	131.377	5.31449	10.2192
								24.4953	133.847	7.25169	10.4634
								24.6449	136.246	8.2047	10.9531
								24.7945	138.701	8.54286	12.9703
								24.9442	140.719	9.18242	14.0142
								25.0938	142.595	9.58737	17.4209
								25.2434	144.794	10.3048	17.0343
								25.393	148.548	11.937	14.8795
								25.5426	153.088	14.6148	11.2743
								25.6922	156.054	15.3092	9.44379
								25.8419	159.191	16.7656	7.2034
								25.9915	161.383	14.3132	5.92601
								26.1411	162.691	12.2766	6.0054
								26.2907	163.932	10.2779	6.63985
								26.4403	165.244	9.8141	6.69064
								26.59	166.489	9.20822	6.24335
								26.7396	167.645	7.99039	5.79634
								26.8892	168.845	6.96512	5.00633
								27.0388	170.124	7.14708	4.35059
								27.1884	171.113	6.66417	3.89742
								27.3381	171.877	6.07689	3.92628
								27.4877	172.544	5.55394	4.03487
								27.6373	173.124	5.31224	4.10901
								27.7869	173.753	4.97023	4.26787
								27.9365	174.302	4.69182	4.57341
								28.0862	174.831	4.52142	4.96619
								28.2358	175.443	4.39049	5.29974
								28.3854	175.996	4.20958	5.73259
								28.535	176.628	4.25359	6.21408
								28.6846	177.426	4.4882	6.70891
								28.8343	178.225	4.75941	7.65004
								28.9839	179.335	5.39481	7.828
								29.1335	180.754	6.23497	8.15955
								29.2831	182.364	7.16084	8.38069
								29.4327	184.015	8.04242	8.46669
								29.5823	185.554	8.72255	8.4895
								29.732	187.031	9.26384	8.09924
								29.8816	188.672	8.72305	7.50746
								30.0312	190.265	9.03763	6.85713
								30.1808	191.523	8.88184	6.58719
								30.3304	192.745	8.68678	6.61974
								30.4801	193.779	8.3743	6.58629
								30.6297	194.873	8.38869	6.24643
								30.7793	195.704	7.64799	5.80455
								30.9289	196.549	7.31337	5.34428
								31.0785	197.303	6.6451	5.15076
								31.2282	198.037	6.39885	4.94228
								31.3778	198.51	6.10808	4.68198
								31.5274	198.914	5.88806	4.58368
								31.677	199.368	5.77203	4.49101
								31.8266	199.822	5.93536	4.54993
								31.9763	200.267	6.1283	4.50768
								32.1259	200.747	5.66211	4.49341
								32.2755	201.283	5.588	4.57985
								32.4251	201.894	5.5629	4.42854
								32.5747	202.414	5.46648	4.52531
								32.7243	202.919	5.27689	4.42668
								32.874	203.337	5.04028	4.56273
								33.0236	203.659	4.92165	4.79646
								33.1732	203.994	4.65784	4.57419
								33.3228	204.323	4.62366	4.43141
								33.4724	204.549	4.62207	4.31929
								33.6221	204.763	4.61618	4.18243
								33.7717	205.018	4.40128	3.99091
								33.9213	205.224	4.35229	3.86633
								34.0709	205.384	4.28322	3.95448
								34.2205	205.571	4.27818	4.19261
								34.3702	205.751	4.18279	4.46413
								34.5198	205.962	4.20518	4.8782
								34.6694	206.241	4.33109	5.09169
								34.819	206.548	4.43929	5.35741
								34.9686	206.949	4.60591	5.72018
								35.1183	207.523	4.87439	6.06958
								35.2679	208.143	5.2282	6.21594
								35.4175	208.812	5.45436	6.13406
								35.5671	209.511	5.83885	6.37993
								35.7167	210.184	6.07971	6.6129
								35.8664	210.934	5.96785	6.56114
								36.016	211.629	5.71414	6.39531
								36.1656	212.354	5.825	6.2018
								36.3152	212.988	5.91884	6.08693
								36.4648	213.578	5.9655	5.89696
								36.6144	214.11	6.21605	5.87778
								36.7641	214.597	6.32173	5.66776
								36.9137	215.091	6.32687	5.57323
								37.0633	215.528	6.40289	5.52539
								37.2129	216.027	6.54024	5.54494
								37.3625	216.467	6.33359	5.56458
								37.5122	216.964	6.47496	5.5424
								37.6618	217.537	6.37592	5.35408
								37.8114	218.183	6.30585	5.29155
								37.961	218.874	6.29268	5.3248
								38.1106	219.615	6.31335	5.14905
								38.2603	220.333	6.24976	4.9805
								38.4099	221.03	6.10519	5.08284
								38.5595	221.794	6.1171	4.94432
								38.7091	222.506	5.68636	4.83693
								38.8587	223.131	5.42476	4.85713
								39.0084	223.769	5.11665	4.60367
								39.158	224.336	4.68117	4.51202
								39.3076	224.822	4.56337	4.47404
								39.4572	225.27	4.28159	4.29419
								39.6068	225.706	4.11501	4.12311
								39.7565	226.126	3.89249	4.00974
								39.9061	226.547	3.87277	3.82204
								40.0557	226.925	3.81989	3.76082
								40.2053	227.299	3.63792	3.68237
								40.3549	227.675	3.55655	3.60941
								40.5045	228.04	3.44257	3.54852
								40.6542	228.469	3.1985	3.43538
								40.8038	228.914	3.10683	3.31915
								40.9534	229.395	2.97554	3.29887
								41.103	229.914	2.98952	3.0701
								41.2526	230.447	2.8596	2.91589
								41.4023	231	3.01898	2.92465
								41.5519	231.626	2.91649	3.03282
								41.7015	232.287	2.85815	3.08162
								41.8511	232.87	2.71048	3.12843
								42.0007	233.428	2.72356	3.12596
								42.1504	233.962	2.86307	3.12122
								42.3	234.496	2.81755	3.20299
								42.4496	235.006	2.85748	3.26654
								42.5992	235.531	2.8756	3.38118
								42.7488	236.155	3.09418	3.32106
								42.8985	236.771	2.85638	3.49696
								43.0481	237.286	2.83549	3.52371
								43.1977	237.849	2.95145	3.74423
								43.3473	238.392	3.03024	4.14819
								43.4969	239.053	3.08199	4.60588
								43.6466	239.938	3.43333	5.07787
								43.7962	240.845	3.8968	5.59476
								43.9458	241.971	4.13901	5.85382
								44.0954	243.471	4.56859	6.01285
								44.245	245.147	5.06096	5.89761
								44.3946	246.974	5.46249	5.58942
								44.5443	248.612	5.42567	5.7285
								44.6939	249.943	4.65344	5.76164
								44.8435	251.215	4.64731	6.14453
								44.9931	252.881	5.0022	8.15567
								45.1427	255.135	5.99039	9.44284
								45.2924	257.788	6.96469	9.91367
								45.442	260.461	8.0945	8.90781
								45.5916	262.872	8.735	7.94507
								45.7412	264.946	8.82968	6.59418
								45.8908	266.45	8.63007	5.98846
								46.0405	267.864	7.93744	5.41907
								46.1901	269.021	7.3912	5.17834
								46.3397	270.256	6.99628	4.81784
								46.4893	271.36	7.07541	4.73648
								46.6389	272.662	6.95786	4.3143
								46.7886	273.852	7.38672	4.2468
								46.9382	274.903	6.37994	3.96991
								47.0878	275.702	5.9985	3.48978
								47.2374	276.381	5.10556	3.19778
								47.387	276.902	4.61005	2.97604
								47.5366	277.331	4.33603	2.79611
								47.6863	277.792	4.42465	2.64761
								47.8359	278.246	4.59662	2.57901
								47.9855	278.733	4.52036	2.65195
								48.1351	279.166	4.10458	2.57318
								48.2847	279.531	4.01514	2.6377
								48.4344	279.959	3.7338	2.65823
								48.584	280.302	3.53702	2.7822
								48.7336	280.676	3.5303	2.70267
								48.8832	281.006	3.29749	2.81421
								49.0328	281.357	3.28867	2.85715
								49.1825	281.797	3.34216	2.79935
								49.3321	282.263	3.45932	2.76443
								49.4817	282.772	3.48627	2.8942
								49.6313	283.37	3.62003	3.15436
								49.7809	284.054	3.81369	3.50745
								49.9306	284.915	3.73111	3.24268
								50.0802	285.732	3.70432	3.26956
								50.2298	286.41	3.6243	3.23822
								50.3794	287.023	3.53464	3.5383
								50.529	287.599	3.5575	3.66653
								50.6787	288.213	3.72549	3.4924
								50.8283	288.78	3.87482	3.43054
								50.9779	289.304	3.81665	3.50888
								51.1275	289.903	3.56357	3.78128
								51.2771	290.615	3.78546	3.66644
								51.4267	291.22	3.9776	3.8504
								51.5764	291.842	3.93515	3.75232
								51.726	292.447	4.01947	3.9046
								51.8756	292.958	3.93582	4.0025
								52.0252	293.474	4.04108	4.08691
								52.1748	294.026	4.02295	4.11789
								52.3245	294.637	4.17413	4.43253
								52.4741	295.384	4.33353	4.89685
								52.6237	296.264	4.58109	5.41324
								52.7733	297.423	5.27707	5.99838
								52.9229	298.59	5.38541	5.7717
								53.0726	299.686	5.25409	5.59341
								53.2222	300.589	4.77075	5.31885
								53.3718	301.527	4.72092	5.0401
								53.5214	302.317	4.62048	5.04196
								53.671	303.163	4.79922	4.93976
								53.8207	303.854	4.69907	5.30466
								53.9703	304.731	4.91232	5.49301
								54.1199	305.45	5.11301	6.20682
								54.2695	306.096	5.15875	6.39505
								54.4191	306.744	5.16168	6.7283
								54.5688	307.217	5.09467	7.1355
								54.7184	307.724	5.09555	7.31378
								54.868	308.187	5.21872	7.80359
								55.0176	308.607	5.32013	7.8175
								55.1672	308.941	5.34058	7.97412
								55.3168	309.342	5.33707	7.80643
								55.4665	309.666	5.36441	7.70255
								55.6161	310.001	5.41479	7.61963
								55.7657	310.333	5.4115	7.66718
								55.9153	310.71	5.58899	7.62247
								56.0649	311.032	5.64706	7.58148
								56.2146	311.394	5.80826	7.39194
								56.3642	311.697	5.82822	7.39914
								56.5138	312.049	5.84723	7.30478
								56.6634	312.385	5.86087	7.30478
								56.813	312.694	5.8754	7.30786
								56.9627	313.006	5.84747	7.23203
								57.1123	313.329	5.87241	7.1813
								57.2619	313.7	5.95157	7.19769
								57.4115	313.985	5.961	7.19748
								57.5611	314.286	6.00272	7.19177
								57.7108	314.581	6.04758	7.09348
								57.8604	314.922	6.01926	7.04849
								58.01	315.251	6.06686	7.13474
								58.1596	315.559	6.05408	7.00534
								58.3092	315.906	6.08228	6.84265
								58.4589	316.216	6.16083	6.87381
								58.6085	316.575	6.19263	6.83771
								58.7581	316.965	6.31152	6.69336
								58.9077	317.362	6.19507	6.49319
								59.0573	317.711	6.19476	6.40237
								59.2069	318.151	6.20154	6.32275
								59.3566	318.531	6.32431	6.35303
								59.5062	318.942	6.45267	6.70834
								59.6558	319.305	6.43881	6.76227
								59.8054	319.654	6.38467	6.98257
								59.955	320.095	6.53287	7.12692
								60.1047	320.473	6.41254	7.06662
								60.2543	320.888	6.48688	6.97144
								60.4039	321.243	6.39642	6.89389
								60.5535	321.598	6.48816	6.86154
								60.7031	321.969	6.57401	6.8158
								60.8528	322.329	6.82123	6.8595
								61.0024	322.638	6.96689	7.005
								61.152	323.023	6.92719	6.96082
								61.3016	323.365	7.14575	6.95108
								61.4512	323.716	7.32425	6.90198
								61.6009	324.05	7.27563	6.86459
								61.7505	324.412	7.44092	6.93814
								61.9001	324.768	7.53757	6.98264
								62.0497	325.092	7.63113	6.9942
								62.1993	325.383	7.5838	7.1532
								62.349	325.663	7.44727	7.14392
								62.4986	325.925	7.5506	7.15454
								62.6482	326.18	7.68936	7.11969
								62.7978	326.549	7.63718	6.96066
								62.9474	326.948	7.53448	6.92325
								63.097	327.355	7.66968	6.85345
								63.2467	327.816	7.74988	6.81238
								63.3963	328.246	7.54773	6.90775
								63.5459	328.758	7.36407	6.9877
								63.6955	329.251	7.45065	7.37122
								63.8451	329.729	7.50598	7.4989
								63.9948	330.283	7.64035	7.65698
								64.1444	330.777	7.6846	7.944
								64.294	331.239	7.56927	7.99673
								64.4436	331.773	7.59412	8.09589
								64.5932	332.252	7.50989	8.11725
								64.7429	332.692	7.45279	8.26886
								64.8925	333.272	7.74429	8.16733
								65.0421	333.697	7.86646	8.13904
								65.1917	334.063	7.94131	8.22787
								65.3413	334.372	7.92184	8.39597
								65.491	334.751	7.9877	8.51697
								65.6406	335.151	8.11792	8.96216
								65.7902	335.534	8.1322	9.26602
								65.9398	335.94	8.35608	9.60712
								66.0894	336.334	8.5174	9.96906
								66.239	336.879	8.87231	10.1908
								66.3887	337.441	9.19205	10.2856
								66.5383	337.862	9.23584	10.6304
								66.6879	338.324	9.25488	10.9599
								66.8375	338.812	9.46054	11.1248
								66.9871	339.225	9.68329	11.3315
								67.1368	339.706	9.95117	11.3904
								67.2864	340.091	10.1159	11.4416
								67.436	340.442	10.2912	11.6533
								67.5856	340.907	10.5875	11.5849
								67.7352	341.221	10.7369	11.7198
								67.8849	341.585	10.9029	11.7054
								68.0345	341.973	11.052	11.8382
								68.1841	342.332	11.3074	12.0235
								68.3337	342.649	11.4433	12.1688
								68.4833	343.007	11.5229	12.266
								68.633	343.505	11.8803	12.2091
								68.7826	343.959	12.1226	12.3808
								68.9322	344.451	12.3638	12.6121
								69.0818	344.999	12.7283	12.8726
								69.2314	345.592	13.2586	13.0802
								69.3811	346.267	13.837	13.2889
								69.5307	346.921	14.1693	13.7569
								69.6803	347.668	14.502	13.9388
								69.8299	348.353	15.0017	14.3502
								69.9795	349.163	15.6106	14.974
								70.1291	349.854	16.1227	15.4953

## Sheet: Supplementary Figure 2
Altitude	d18O		Station name	Altitude	Station
300	-5.8		Forti dei Marmi	0	16.1
200	-5.81		Azzano	430	14.9
300	-6.23		Vallelunga	671	13.1
350	-6.21		Pian della Fioba	860	12.8
510	-6.19		Cervaiole	1140	10.5
700	-6.7
550	-6.21
620	-6.34
650	-6.56
750	-6.52
700	-6.58
760	-6.52
800	-6.56
810	-6.95
1000	-7.06
1075	-6.63
1300	-7.23
1350	-7.1
1340	-6.92

## Sheet: Supplementary Figure 4
Fig. 4A				Resampled at 5-kyr increments (for scatterplots - Fig. B-D)
MD01-2443/4 age (ka)	CD3-1 d18O	Age (ka)	MD01-24443/4 Planktic d18O	Age (ka)	Mg (ppm)	CD3-1 d18O	CD3-1 d13C	MD01-2443/4 SST (deg.C)	MD01-24443/4 Planktic d18O
2.68538	-4.57	2.5	0.61	2.5	13408	-4.56	-0.61	17.61	0.61
7.44678	-4.72	7.5	0.54	7.5	13061	-4.61	1.1	18.15	0.54
12.5701	-4.01	12.5	1.42	12.5	11472	-4	3.05	15.77	1.42
17.6976	-3.14	17.5	2.37	17.5	10262	-3.26	3.96	13.11	2.37
22.5837	-3.07	22.5	2.27	22.5	10090	-3.08	4.28	13	2.27
27.7174	-3.1	27.5	2.32	27.5	9799	-3.11	4.14	13.42	2.32
43.1069	-3.52	32.5	2	32.5	9786	-3.23	3.97	13.99	2
55.3436	-3.46	37.5	2.02	37.5	9841	-3.37	3.79	13.31	2.02
62.4273	-3.05	42.5	1.89	42.5	9889	-3.49	3.63	14.12	1.89
64.9412	-3.43	47.5	1.83	47.5	9875	-3.5	3.5	14.24	1.83
67.4523	-3.91	52.5	1.51	52.5	9845	-3.47	3.39	15.11	1.51
69.9634	-4.12	57.5	1.77	57.5	9637	-3.33	3.49	14.89	1.77
72.477	-4.52	62.5	2.41	62.5	9559	-3.18	3.27	12.24	2.41
82.4214	-4.59	67.5	2.3	67.5	10793	-3.85	0.96	13.61	2.3
84.7665	-4.01	72.5	1.39	72.5	11387	-4.43	0.39	16.26	1.39
87.1116	-4.02	77.5	1.38	77.5	11363	-4.56	0.65	15.74	1.38
89.74	-4.03	82.5	1.31	82.5	11180	-4.42	0.97	16.94	1.31
92.4091	-4.52	87.5	1.55	87.5	11147	-4.02	-0.59	14.87	1.55
100.284	-4.64	92.5	0.98	92.5	11392	-4.42	-0.76	17.37	0.98
103.019	-4.2	97.5	0.97	97.5	11227	-4.6	-0.02	18.11	0.97
105.689	-3.98	102.5	1.02	102.5	11271	-4.31	0.53	17.62	1.02
109.146	-4	107.5	1.23	107.5	11693	-4	-0.33	16.59	1.23
113.696	-4.35	112.5	0.96	112.5	12605	-4.26	-1.18	17.17	0.96
118.246	-4.66	117.5	0.78	117.5	12499	-4.61	-1.41	18.37	0.78
122.796	-4.95	122.5	0.39	122.5	12740	-4.93	-0.58	19.97	0.39
127.36	-5.23	127.5	0.23	127.5	11690	-5.06	1.33	19.55	0.23
132.412	-4.21	132.5	1.66	132.5	9989	-4.21	3.2	12.93	1.66
137.463	-3.31	137.5	2.07	137.5	8903	-3.48	3.97	13.79	2.07
142.499	-3.77	142.5	2.12	142.5	9073	-3.66	3.95	14.71	2.12
148.107	-3.29	147.5	2.71	147.5	9009	-3.38	3.8	13.31	2.71
158.074	-3.46	152.5	2.63	152.5	9162	-3.36	3.71	10.57	2.63
167.504	-4.43	157.5	2.62	157.5	9373	-3.48	3.61	10.92	2.62
172.363	-3.27	162.5	2.28	162.5	9398	-3.92	3.41	14.45	2.28
178.251	-4.19	167.5	1.76	167.5	9369	-4.22	3.11	14.84	1.76
182.338	-3.74	172.5	2.08	172.5	9335	-3.51	2.38	13.5	2.08
187.162	-4.85	177.5	1.93	177.5	9558	-3.99	1.59	14	1.93
189.737	-4.3	182.5	1.81	182.5	10771	-3.96	0.56	14.78	1.81
192.253	-4.15	187.5	1.43	187.5	11284	-4.57	-0.12	16.39	1.43
197.003	-4.28	192.5	1.55	192.5	10475	-4.2	-0.47	15.95	1.55
202.141	-3.89	197.5	0.99	197.5	10585	-4.2	-0.94	17.97	0.99
207.327	-4.65	202.5	1.24	202.5	10520	-4.04	0.2	17.33	1.24
215.151	-4.32	207.5	0.68	207.5	9793	-4.54	2.18	18.58	0.68
222.197	-3.7	212.5	0.73	212.5	9942	-4.43	2.4	19.09	0.73
227.206	-4.37	217.5	1.53	217.5	10111	-4.11	1.84	15.66	1.53
237.389	-4.89	222.5	2.01	222.5	10381	-3.85	0.77	15.18	2.01
247.536	-3.68	227.5	1.43	227.5	11520	-4.34	0.3	17.15	1.43
253.535	-3.7	232.5	1.17	232.5	11548	-4.64	1.19	18.55	1.17
259.381	-3.71	237.5	0.79	237.5	11283	-4.78	2.18	18.85	0.79
266.552	-3.36	242.5	1.11	242.5	10308	-4.28	2.74	17.79	1.11
272.186	-3.47	247.5	2	247.5	9410	-3.76	3.18	13.84	2
277.633	-4.04	252.5	1.93	252.5	9625	-3.7	3.18	13.89	1.93
282.984	-4.41	257.5	1.91	257.5	9562	-3.7	3.25	14.59	1.91
288.203	-4.43	262.5	2.06	262.5	9434	-3.56	3.35	13.99	2.06
292.612	-3.99	267.5	2.58	267.5	9536	-3.39	3.19	8.22	2.58
298.997	-4.01	272.5	2.19	272.5	10097	-3.54	2.08	10.97	2.19
305.542	-4.51	277.5	1.66	277.5	10518	-4.01	0.12	15.06	1.66
312.087	-5.01	282.5	1.39	282.5	10934	-4.35	-0.39	16.36	1.39
322.126	-4.19	287.5	1.13	287.5	10809	-4.39	0.95	16.9	1.13
323.622	-4.62	292.5	1.58	292.5	10039	-4.06	0.71	14.21	1.58
324.891	-4.79	297.5	1.64	297.5	10356	-4.01	-0.32	15.19	1.64
326.161	-5	302.5	1.28	302.5	10999	-4.28	-1.12	16.26	1.28
327.431	-5.21	307.5	1.43	307.5	11550	-4.66	-1.46	16.34	1.43
332.549	-5.2	312.5	1.3	312.5	11780	-4.91	-1.25	16.08	1.3
335.481	-4.68	317.5	1.27	317.5	11508	-4.57	-0.88	16.96	1.27
338.413	-4.25	322.5	1.41	322.5	11509	-4.44	-1.48	17.34	1.41
341.345	-3.66	327.5	0.78	327.5	12372	-5.11	-0.95	18.85	0.78
344.278	-3.53	332.5	0.67	332.5	10851	-5.09	1.7	19.93	0.67
347.21	-3.73	337.5	2.01	337.5	9730	-4.37	3.21	12.41	2.01
350.142	-3.37	342.5	2.63	342.5	9183	-3.64	3.41	8.06	2.63
		347.5	2.41	347.5	9864	-3.6	3.42	11.4	2.41

## Sheet: Supplementary Figure 5
CD3-1 SHRIMP-SI Distance (mm)	CD3-1 d18O raw	CD3-1 d18O 3-pt smooth	CD3-1 LA-ICP-MS Distance (mm)	CD3-1 Mg raw (ppm)	CD3-1 Mg 3-pt smooth (ppm)
0.0246357	-4.25		0.0246357	13387
0.0739072	-4.55	-4.77	0.0739072	13265	13266
0.123179	-5.2	-5.08	0.123179	13163	13245
0.17245	-5.86	-5.26	0.17245	13246	13272
0.221722	-5.04	-5.2	0.221722	13261	13353
0.270993	-4.91	-5.07	0.270993	13613	13450
0.320264	-4.85	-5.04	0.320264	13440	13524
0.369536	-5.46	-5.04	0.369536	13629	13568
0.418807	-4.87	-4.96	0.418807	13608	13565
0.468079	-4.69	-4.86	0.468079	13634	13485
0.51735	-4.74	-4.87	0.51735	13274	13319
0.566622	-5.13	-4.97	0.566622	13178	13100
0.615893	-4.9	-5.07	0.615893	12831	12903
0.665165	-5.51	-5.1	0.665165	12461	12802
0.714436	-4.76	-5.07	0.714436	13094	12782
0.763708	-5.19	-5.03	0.763708	12713	12775
0.812979	-4.81	-5.08	0.812979	12590	12798
0.86225	-5.12	-5.27	0.86225	12880	12902
0.911522	-5.62	-5.55	0.911522	13184	13012
0.960793	-6.22	-5.76	0.960793	13251	13013
1.01006	-5.48	-5.81	1.01006	12661	12930
1.05934	-6.06	-5.76	1.05934	12892	12873
1.10861	-5.6	-5.66	1.10861	12885	12869
1.15788	-5.44	-5.56	1.15788	12859	12852
1.20715	-5.57	-5.46	1.20715	13003	12774
1.25642	-5.41	-5.32	1.25642	12395	12676
1.30569	-5.11	-5.19	1.30569	12632	12637
1.35497	-4.8	-5.19	1.35497	12665	12666
1.40424	-5.33	-5.35	1.40424	12779	12704
1.45351	-6.03	-5.49	1.45351	12680	12732
1.50278	-5.38	-5.47	1.50278	12708	12773
1.55205	-5.17	-5.36	1.60132	12891	12819
1.60132	-5.35	-5.32	1.65059	12957	12829
1.65059	-5.3	-5.34	1.69987	12642	12804
1.69987	-5.38	-5.4	1.74914	12879	12771
1.74914	-5.52	-5.49	1.79841	12699	12712
1.79841	-5.46	-5.57	1.84768	12800	12588
1.84768	-5.93	-5.63	1.89695	12215	12424
1.89695	-5.38	-5.64	1.94622	12309	12288
1.94622	-5.8	-5.66	1.99549	12167	12197
1.99549	-5.58	-5.66	2.04477	12140	12088
2.04477	-5.94	-5.55	2.09404	12162	11868
2.09404	-5.17	-5.34	2.14331	11452	11498
2.14331	-5.02	-5.15	2.19258	11135	11060
2.19258	-4.84	-5.1	2.24185	10288	10678
2.24185	-5.52	-5.13	2.29112	10632	10356
2.29112	-4.93	-5.13	2.34039	10148	10006
2.34039	-5.19	-5.08	2.43894	9340	9650
2.38967	-4.97	-5.04	2.48821	9282	9421
2.43894	-5.04	-5.02	2.53748	9298	9353
2.48821	-4.83	-5.07	2.58675	9472	9313
2.53748	-5.36	-5.21	2.63602	9381	9147
2.58675	-5.18	-5.32	2.68529	8854	8848
2.63602	-6.08	-5.26	2.73457	8243	8579
2.68529	-4.45	-4.97	2.78384	8338	8482
2.73457	-4.86	-4.58	2.83311	8657	8515
2.78384	-4.18	-4.19	2.88238	8614	8572
2.83311	-3.6	-3.85	2.93165	8387	8645
2.88238	-3.46	-3.67	2.98092	8918	8756
2.93165	-3.84	-3.58	3.03019	8899	8865
2.98092	-3.43	-3.5	3.07947	8889	8923
3.03019	-3.33	-3.44	3.12874	9082	8915
3.07947	-3.35	-3.46	3.17801	8855	8884
3.12874	-3.63	-3.55	3.22728	8522	8944
3.17801	-3.66	-3.63	3.27655	9340	9174
3.22728	-3.83	-3.65	3.32582	9163	9454
3.27655	-3.37	-3.65	3.37509	10677	9519
3.32582	-3.83	-3.64	3.42437	8766	9287
3.37509	-3.68	-3.57	3.47364	8926	9001
3.42437	-3.42	-3.46	3.52291	8596	8919
3.47364	-3.13	-3.41	3.57218	9109	9058
3.52291	-3.48	-3.45	3.62145	9243	9277
3.57218	-3.75	-3.52	3.67072	9636	9378
3.62145	-3.44	-3.56	3.71999	9806	9205
3.67072	-3.36	-3.68	3.76927	8348	8823
3.71999		-3.87	3.81854	8404	8459
3.76927	-4.03	-3.99	3.86781	8277	8266
3.81854	-4.44	-4	3.91708	7817	8281
3.86781	-3.63	-4.03	3.96635	8565	8493
3.91708	-4.01	-4.19	4.01562	8859	8820
3.96635	-4.07	-4.42	4.0649	9058	9128
4.01562	-4.41	-4.57	4.11417	9721	9254
4.0649	-4.89	-4.55	4.16344	9469	9102
4.11417	-4.69	-4.43	4.21271	8303	8831
4.16344	-4.27	-4.3	4.26198	8423	8743
4.21271	-4.21	-4.17	4.31125	9012	8906
4.26198	-4.46	-4.03	4.36052	9259	9129
4.31125	-3.87	-3.99	4.4098	9300	9254
4.36052	-3.65	-4.11	4.45907	9401	9255
4.4098	-4.03	-4.17	4.50834	9154	9186
4.45907	-4.86	-4.05	4.55761	8945	9123
4.50834	-3.96	-3.91	4.60688	9245	9091
4.55761	-3.36	-3.91	4.65615	9077	9074
4.60688	-4.12	-3.95	4.70542	8816	9080
4.65615	-4.16	-3.98	4.7547	9390	9092
4.70542	-3.78	-4.16	4.80397	9119	9064
4.7547	-3.7	-4.46	4.85324	8682	9037
4.80397	-4.5	-4.54	4.90251	9251	9055
4.85324	-5.83	-4.29	4.95178	9179	9060
4.90251	-3.67	-4.07	5.00105	8926	9006
4.95178	-3.5	-4.2	5.05032	8900	8928
5.00105	-4.36	-4.51	5.0996	9001	8871
5.05032	-4.11	-4.59	5.14887	8513	8889
5.0996	-5.99	-4.28	5.19814	9105	9036
5.14887	-3.84	-3.82	5.24741	9172	9277
5.19814	-3.59	-3.48	5.29668	9702	9472
5.24741	-3.57	-3.28	5.34595	9828	9488
5.29668	-3.03	-3.19	5.39522	9164	9350
5.34595	-3.32	-3.21	5.4445	9062	9225
5.39522	-2.92	-3.3	5.49377	9195	9231
5.4445	-3.35	-3.36	5.54304	9239	9342
5.49377	-3.63	-3.36	5.59231	9681	9462
5.54304	-3.31	-3.36	5.64158	9454
5.59231	-3.02	-3.37
5.64158	-3.89

## Sheet: Supplementary Figure 7
CD3-1 Age	CD3-1 Mg (ppm)	CD3-1 d18O	MD01-2444 SST	MD01-2444 planktic d18O
125.7	13256	-4.96	20.7	0.02
126.2	13525	-5.07	20.63	0.1
126.7	13477	-4.9	20.7	0.02
127.2	12851	-5.04	20.52	-0.03
127.7	12811	-5.07	20.37	0.06
128.2	12842	-5.55	19.89	0.04
128.7	12800	-5.42	19.23	0.47
129.2	12180	-5.5	19.14	0.7
129.7	10693	-5.12	14.35	0.94
130.2	10440	-5.12	13.83	0.92
130.7	9465	-5.07	13.72	0.93
131.2	9376	-5.26	13.46	0.97
131.7	8837	-4.96	13.27	1.13
132.2	8346	-4.5	13.06	1.51
132.7	8484	-4.03	11.11	1.9
133.2	8641	-3.83	11.29	2.17
133.7	8615	-3.7	12.98	2
134.2	8503	-3.63	13.89	2.25
134.7	8654	-3.53	12.92	2.53
135.2	8964	-3.54	11.95	2.6
135.7	8821	-3.64	11.28	2.66
136.2	9448	-3.56	12.37	2.75
136.7	9139	-3.53	14.2	2.21
137.2	9173	-3.86	14.55	1.92
137.7	8433	-4.19	14.51	1.8
138.2	8993	-4.32	14.58	1.37
138.7	8883	-4.03	14.42	1.81
139.2	9291	-4.14	14.77	1.79
139.7	9295	-4	15.08	1.87
140.2	9041	-3.91	14.61	2.1
140.7	9121	-3.97	14.01	2.45
141.2	9074	-4.28	14.97	2.5
141.7	9221	-4.5	14.9	2.02
142.2	8951	-4.24	15.1	1.81
142.7	9026	-4.39	14.96	1.67
143.2	8989	-3.68	14.93	2.12
143.7	9240	-3.31	14.82	2.16
144.2	9373	-3.36	14.79	1.98

## Sheet: Supplementary Figure 8
CD3-1 Age	CC5 Mg (ppm)	CC5 U (ppm)	CD3-1 Mg (ppm)
129.2	11334.5	4.91	12180
129.7	10678.8	5.48	10693
130.2	10705.6	5.29	10440
130.7	11315.1	4.31	9465
131.2	11559	3.8	9376
131.7	11686.4	3.51	8837
132.2	12176.6	2.96	8346
132.7	11602.1	3.21	8484
133.2	11613.7	2.96	8641
133.7	12516.8	2.06	8615
134.2	12878.3	1.76	8503
134.7	12701.3	1.69	8654
135.2	12553.9	1.56	8964
135.7	12484.5	1.34	8821
136.2	12707.5	1.29	9448
136.7	12711.4	1.65	9139
137.2	12538.2	1.65	9173
137.7	12479.6	1.67	8433
138.2	12845.4	2.17	8993
138.7	12813.6	2.34	8883
139.2	13179	2.19	9291
139.7	13264.8	2.05	9295
